# Supplementary material for: Single-cell mRNA-regulation analysis reveals cell type-specific mechanisms of type 2 diabetes
Source: Nat Commun. 2025 Oct 27;16:9475. doi: 10.1038/s41467-025-65060-z (PMC12559761; doi:10.1038/s41467-025-65060-z)
Supplement: Supplementary file 3 — Supplementary Data 1 [file 41467_2025_65060_MOESM3_ESM.xlsx]

## Sheet: Donor characteristics
Supplementary Data 1. Donor characteristics for dataset1, dataset 2, and the merged dataset. Presented as Mean+SD and range (minimum-maximum).
Dataset 1
		non-T2D	T2D
Sex (M/F)		3/3	4/2
Age (years)		54,7+18,3(24-73)	58,2+5,4 (49-64)
BMI (kg/m2)		25,7+4,6 (20,8-33)	33,1+9,1 (26,8-50,9)
HbA1c (%)		5,8+0,08 (5,7-5,9)	6,6+0,80 (5,6-7,9)
Dataset 2
		non-T2D	T2D
Sex (M/F)		6/4	6/4
Age (years)		33,9+9,6 (22-48)	49,3+7,3 (37-59)
BMI (kg/m2)		28,5+4,6 (21,5-35)	33,4+7,0 (24-43,7)
HbA1c (%)		5,3+0,34 (4,6-5,7)	7,0+0,4 (6,5-7,7)
Merged dataset 1 and 2
		non-T2D	T2D
Sex (M/F)		9/7	10/6
Age (years)		41,7+16,6 (22-73)	52,6+7,8 (37-64)
BMI (kg/m2)		27,4+4,6 (20,8-35)	33,3+7,6 (24-50,9)
HbA1c (%)		5,5+0,36 (4,6-5,9)	6,8+0,6 (5,6-7,9)

## Sheet: Number of cells
Supplementary Data 1. Cell numbers for each pancreatic cell type in dataset 1 and dataset 2.
celltype	dataset	status	n	cells_in_dataset	cells/celltype in merged dataset
Acinar cells	Dataset 1	Control	155	3645	456
Acinar cells	Dataset 1	T2D	301	3645	456
Acinar cells	Dataset 2	Control	173	4866	317
Acinar cells	Dataset 2	T2D	144	4866	317
Alpha cells	Dataset 1	Control	794	3645	1706
Alpha cells	Dataset 1	T2D	912	3645	1706
Alpha cells	Dataset 2	Control	857	4866	2004
Alpha cells	Dataset 2	T2D	1147	4866	2004
Beta cells	Dataset 2	T2D	517	4866	898
Beta cells	Dataset 1	Control	313	3645	635
Beta cells	Dataset 1	T2D	322	3645	635
Beta cells	Dataset 2	Control	381	4866	898
Delta cells	Dataset 1	Control	121	3645	242
Delta cells	Dataset 1	T2D	121	3645	242
Delta cells	Dataset 2	Control	157	4866	289
Delta cells	Dataset 2	T2D	132	4866	289
Ductal cells	Dataset 1	Control	131	3645	251
Ductal cells	Dataset 1	T2D	120	3645	251
Ductal cells	Dataset 2	Control	288	4866	768
Ductal cells	Dataset 2	T2D	480	4866	768
Endothelial cells	Dataset 2	Control	38	4866	80
Endothelial cells	Dataset 1	Control	12	3645	26
Endothelial cells	Dataset 1	T2D	14	3645	26
Endothelial cells	Dataset 2	T2D	42	4866	80
Epsilon cells	Dataset 1	Control	9	3645	9
Epsilon cells	Dataset 2	Control	5	4866	5
Gamma cells	Dataset 1	Control	77	3645	111
Gamma cells	Dataset 2	Control	90	4866	201
Gamma cells	Dataset 1	T2D	34	3645	111
Gamma cells	Dataset 2	T2D	111	4866	201
Macrophages	Dataset 1	T2D	29	3645	38
Macrophages	Dataset 2	Control	11	4866	23
Macrophages	Dataset 2	T2D	12	4866	23
Macrophages	Dataset 1	Control	9	3645	38
Mast cells	Dataset 1	Control	7	3645	11
Mast cells	Dataset 1	T2D	4	3645	11
Mast cells	Dataset 2	Control	5	4866	14
Mast cells	Dataset 2	T2D	9	4866	14
Stellate cells	Dataset 1	Control	95	3645	160
Stellate cells	Dataset 2	Control	59	4866	267
Stellate cells	Dataset 2	T2D	208	4866	267
Stellate cells	Dataset 1	T2D	65	3645	160
