# Supplementary material for: Single-cell mRNA-regulation analysis reveals cell type-specific mechanisms of type 2 diabetes
Source: Nat Commun. 2025 Oct 27;16:9475. doi: 10.1038/s41467-025-65060-z (PMC12559761; doi:10.1038/s41467-025-65060-z)
Supplement: Supplementary file 4 — Supplementary Data 2 [file 41467_2025_65060_MOESM4_ESM.xlsx]

## Sheet: dGCNA_modules-beta_cells
Supplementary Data 2. dGCNA modules for beta cells.
(1) Ribosome	(3) Lysosome	(4) UPR	(5) Microfilaments	(2) Insulin Secretion	(11) Cell Cycle	(10) Mitochondria	(8) Glucose response	(7) Proliferation	(9) Microtubuli	(6) Glycolysis
RPS5	MYO1D	TCAIM	AGPAT2	SCG3	BCKDK	NAPA	TIMM23	PDCD4	AP1M2	TPI1
RPL11	CYB5D2	GPN3	CAPN2	ERO1LB	PLSCR1	TRAPPC1	PSMB3	HMGN3	HCFC1R1	PGAM1
RPL35A	GAA	RAD21	MARCKS	G6PC2	UBA2	CHMP5	ATP6V0E2	PKM	ECHS1	BNIP3L
GABARAP	PSMD1	TEX30	CDH1	SLC30A8	IDH2	HSBP1	LGALS3BP	MOCS2	GLOD4	ENO1
DSTN	NDUFA13	VAPA	CD82	KCNK16	MRPS2	SEPW1	NEUROD1	ATP1B1	TIMM50	EDARADD
OAZ1	COX7C	NRBP1	TMED6	MLXIPL	CCNL1	ENO2	HEPACAM2	PAX6	BBX	RNF11
RPS6	LRPAP1	RTCA	USH1C	SYT13	HNRNPDL	PGK1	BMP5	C10orf10	CREBL2	HMGCL
RPS14	WDR83OS	BRAP	LLGL2	ABCC8	H3F3C	TMEM14B	RASD1	TNFRSF1A	PCYOX1	TOLLIP
RPL31	ATRAID	ZFAND1	ACTN1	SCGN	PAFAH1B1	COX5A	CASR	SPINT1	DPY30	ARHGDIA
RPL24	LAPTM4A	NOSIP	SLC9A3R1	GNAS	MAPRE1	SSBP1	LDOC1	GPR56	PRMT6	UBE2I
RPS19	MALAT1	LYPLA1	CARHSP1	SCD5	CHMP1B	NDUFB10	ACLY	MAGED2	RNASEH2C	AAMP
RPL36	KRTCAP2	ELF3	ARHGEF10L	SURF4	SYPL1	RAB5C	MAFB	LGMN	HIST1H4C	ALDOC
RPL27A	CUTA	GRAMD3	ABHD15	SLC7A8	FNTA	LSM4	TMEM37	BEX4	RAP1GAP2	C14orf1
RPL19	SPCS1	MAP2K1	TMEM176A	ATP2A3	ZNF24	ANAPC11	PAPSS2	CD47	PDK3	GCG
RPLP0	NDFIP1	EPB41L4A-AS1	TMEM176B	OLFM2	STX5	WBP2	RIN2	TSPAN31	NKX2-2	C4orf3
RPS2	ZRANB2	GOT1	EPS8L2	C1orf127	WDR48	NDUFB4	TSC22D1	ANXA11	RAP1GAP	GC
RPL13A	PSAP	CRCP	NCOA6	ELMO1	C11orf58	TMEM141	MAFA	COPS7A	NFYC	TMCO1
RPS4X	CD59	SMC4	PXK	EID1	TMEM134	PRDX5	NPTX2	AP1G2	COA5	CLNS1A
RPL3	CTSA	NT5C3A	ADCK3	GAD2	TMBIM1	NDUFB1	RASGRF1	NPTN	DCTN6	PROSC
RPL4	CADM1	EIF2S2	IGFBP7	STXBP1	RQCD1	C14orf2	PFKFB2	ALDH1A1	NIPSNAP1	MRPL49
RPL13	SIL1	GARS	KIAA2018	PRKAR1A	ARL4D	MRPL33	LMO1	RGS4	IPO9	PITHD1
RPL5	KIAA1324	DDIT4	MLLT10	UQCRC1	RBP4	COMMD6	CD14	ARL15	AP1S1	POLD2
RPS23	APLP2	YARS	SETD2	PCSK1	KCTD6	COX5B	RPH3AL	CAMK2N1	SLC25A39	DHPS
RPL37A	GRN	EIF4EBP1	WASL	PRCP	FAM3C	TOMM22	PDX1	TMED7	TUBA1B	DNAJA3
RPS25	ATP6AP1	ARG2	SLC4A2	NDUFB2	TMEM18	COX7A2	GCK	SCAMP5	TUBA1A	DCK
RPL12	SYT7	ASNS	VEZT	PFN2	RPS27L	COX17	RAB11B	ID3	NDUFAF3	MRPS16
RPL38	RUFY3	XPOT	GNB2	ATP5A1	ITGB3BP	NDUFA7	FFAR1	ID1	LDLRAP1	PGLS
RPS29	TMED4	MTHFD2	DPP8	C19orf60	EXOSC1	ROMO1	SLC25A34	ID2	SLC35F6	APMAP
RPLP2	ESYT1	CEBPG	PPHLN1	LSAMP	TRAPPC4	UQCRQ	SNX14	SAMD11	SCOC	CCT7
RPL30	PPT1	SPIRE1	IFT46	PAM	SENP7	COX6C	ABHD14A	CDKN1A	CNOT7	C11orf73
RPL18	PLD3	UGDH	ARAF	SPINT2	TRAPPC6B	PRDX2	CDIPT	ID4	CHURC1	DLGAP4
RPL7A	ERLEC1	TRIB3	WDR55	PCSK2	TRIM52-AS1	ZCRB1	RPN2	SMAD7	HAT1	TALDO1
RPL14	DDOST	DDIT3	GADD45G		HCG18	ATPIF1	GPAA1	SKIL	MRPS11	BROX
ATP5L	DHRS7	TCEA1	UBE2J2		ZFPL1	PCP4	RAB1B	BTG2	LYRM5	CCS
FAU	DZIP3	MIR6758	AAAS		EBNA1BP2	SCP2	SERPINB1	DBI	C5orf24	CCNH
RPL37	ABCA5	MARS	TRMT6		ANP32B	FKBP3	ACAT1	EGR1	ACO2	NDUFV1
RPL10A	OCIAD1	PCK2	MAX		PTPN3	C17orf89	THYN1	FOS	PSMA3	PMVK
PFDN5	CLDN7	RNF187	PLOD1		BCL2L13	PPIA	NCSTN	JUNB	CBX3	VAMP8
RPS20	TAPBP	RBCK1	PFKL		DDX50	SERPINB6	CYP27A1	CHRAC1	COMMD8	PYCR2
RPL8	PON2	MAP7	GNL3		NELFE	HMGN2	RNF130	KLF10	EEF1E1	ANXA6
RPS7	COX6A1	SYNCRIP	MAPKAPK5		CHCHD7	SRP9	PLP2	MORN2	BLVRA	SPRYD3
RPS17	TMEM205	THUMPD1	APCDD1L-AS1		DARS	POLR2I	DPM3	DUSP1	RAB6A	NHP2
PEBP1		BCL7B	DHRS3		PFKP	MRPL20		ISL1	DAP3	ARFIP2
RPL36AL		ZFAND5	PLA2G16		UBE3A	UROS		PLK2	TIMMDC1	FTO
UBB		COG5	TUBGCP4		PSMB2	FIS1		RHOBTB3	MED29	PAICS
EEF2		DNTTIP2	PREP		DDX3X	SUMO3		IER3	PUF60	DDX17
TPT1		ZNF770	C9orf64		MPHOSPH10	PRMT2		DDR1	MRPL15	THTPA
UBL5		MBOAT7	CDC73		SMEK2	GTF3C6		LINC00673	HAX1	MRPL48
COX6B1		DCAF5	SRPK2		SMARCA5	OAZ2		CDC42BPA	GOT2	NDUFB5
UQCR11		EIF1	TIMM22		ZBED5	NDUFB3		TMEM30B	NIPSNAP3A	LYRM9
ATP5G2		PTP4A1	SYT4		EPB41	RBX1		CASC4		ACADM
COX8A		H2AFJ	C9orf156		HNRNPUL1	S100A11		TK2		UBE2N
LAMTOR4		NAMPT	PHF23		GATAD1	MRPL53		WDR6		DARS2
CHMP2A		NOP56	FNDC3A		VMA21	MPV17		RNF220
SLIRP		TBPL1	ODF2L		DYNC1LI1	OCEL1		C7orf49
TCEB2		NBR1	PTMS		LINC01420	VPS29		MAPK1IP1L
NDUFS5		PALLD	OBSL1		TTC28-AS1	MGST3		GSTO1
		DCAF12	DMKN		MPLKIP	PTGR1		MICU2
		SEPHS1	TXLNA		ZNF585A	TCEAL8		MDH1
		MIER1	USP8		BTG1	PARK7		CISD3
		BIRC2	ZNF346		VPS4B	COX14		GSTO2
		HIST2H2BE			PDCD6IP	SNRPE		NME3
		HSF2			EIF5A	RAB3A		GRSF1
		LRRC58			EIF5AL1	SNRPD3		COMT
					TTC9C	C18orf32		PAFAH1B3
					POLE3	GNG4		DYNLL1
					POLR2H	VPS72		DYNLT1
					TMEM68	DLD		RNASET2
					SHMT2	NDUFB11		NIT1
					LUC7L2	C1D		FAM219B
					LSM7	ARL2		PSMG3
					GINM1	PSMB1		MRPL12
					USP30	SUMO2		ARHGEF3
					DERA	ATP5O		TMED1
					WARS	MYL12A		TMEM175
					ARL1	PSMA1		UXT
					FLOT2	NDUFA8		OSTF1
						TIMM17B		BLOC1S1
						NGRN		C15orf57
						TXN		PFDN4
						PSMA6		B9D1
						PSMC2		TUBGCP5
						GTF2A2
						HMGN1
						COX7A2L
						CSNK1A1
						RAB1A
						NUDCD2
						ATP5H
						VCP
						MPC2
						PCBD1
						C11orf31
						EIF2AK1
						NTPCR
						GRHPR
						ERP29
						CNP
						POLR2E
						TSR2
						ATOX1
						ARL3
						POLR2L
						LAMTOR1
						ATP5G3
						ALKBH7
						LINC00263
						PSMB5
						METTL5
						CMC1
						EDF1

## Sheet: GO_terms_beta_cells
Supplementary Data 2. GO-terms for alpha cell dGCNA modules.
go	pathway	Ngene	Rflag	nVar	xVar	Phyper	name
go_GO:CC	GO_CYTOSOLIC_RIBOSOME	6025	57	89	37	3.2341e-57	(1) Ribosome
go_GO:BP	GO_COTRANSLATIONAL_PROTEIN_TARGETING_TO_MEMBRANE	6025	57	91	36	1.7427e-54	(1) Ribosome
go_GO:BP	GO_ESTABLISHMENT_OF_PROTEIN_LOCALIZATION_TO_ENDOPLASMIC_RETICULUM	6025	57	103	36	4.26338e-52	(1) Ribosome
go_GO:BP	GO_NUCLEAR_TRANSCRIBED_MRNA_CATABOLIC_PROCESS_NONSENSE_MEDIATED_DECAY	6025	57	105	36	9.85412e-52	(1) Ribosome
go_GO:BP	GO_PROTEIN_LOCALIZATION_TO_ENDOPLASMIC_RETICULUM	6025	57	121	36	4.2391e-49	(1) Ribosome
go_GO:MF	GO_STRUCTURAL_CONSTITUENT_OF_RIBOSOME	6025	57	145	37	7.9808e-48	(1) Ribosome
go_GO:BP	GO_PROTEIN_TARGETING_TO_MEMBRANE	6025	57	131	36	1.1687e-47	(1) Ribosome
go_GO:BP	GO_VIRAL_GENE_EXPRESSION	6025	57	148	36	1.73917e-45	(1) Ribosome
go_GO:CC	GO_RIBOSOMAL_SUBUNIT	6025	57	166	37	2.21743e-45	(1) Ribosome
go_GO:BP	GO_TRANSLATIONAL_INITIATION	6025	57	156	36	1.45907e-44	(1) Ribosome
go_GO:CC	GO_RIBOSOME	6025	57	198	38	4.18878e-44	(1) Ribosome
go_GO:BP	GO_NUCLEAR_TRANSCRIBED_MRNA_CATABOLIC_PROCESS	6025	57	163	36	8.4825e-44	(1) Ribosome
go_GO:CC	GO_CYTOSOLIC_LARGE_RIBOSOMAL_SUBUNIT	6025	57	49	25	2.86661e-40	(1) Ribosome
go_GO:BP	GO_ESTABLISHMENT_OF_PROTEIN_LOCALIZATION_TO_MEMBRANE	6025	57	206	36	8.4629e-40	(1) Ribosome
go_GO:BP	GO_PROTEIN_TARGETING	6025	57	276	38	3.05289e-38	(1) Ribosome
go_GO:MF	GO_STRUCTURAL_MOLECULE_ACTIVITY	6025	57	259	37	1.17934e-37	(1) Ribosome
go_GO:BP	GO_RNA_CATABOLIC_PROCESS	6025	57	292	38	2.87643e-37	(1) Ribosome
go_GO:BP	GO_CELLULAR_NITROGEN_COMPOUND_CATABOLIC_PROCESS	6025	57	360	38	1.07695e-33	(1) Ribosome
go_GO:BP	GO_ORGANIC_CYCLIC_COMPOUND_CATABOLIC_PROCESS	6025	57	373	38	4.27483e-33	(1) Ribosome
go_GO:BP	GO_ESTABLISHMENT_OF_PROTEIN_LOCALIZATION_TO_ORGANELLE	6025	57	352	37	1.53364e-32	(1) Ribosome
go_GO:BP	GO_PROTEIN_LOCALIZATION_TO_MEMBRANE	6025	57	325	36	2.57193e-32	(1) Ribosome
go_GO:CC	GO_LARGE_RIBOSOMAL_SUBUNIT	6025	57	104	25	2.53135e-30	(1) Ribosome
go_GO:BP	GO_PEPTIDE_BIOSYNTHETIC_PROCESS	6025	57	462	38	1.59527e-29	(1) Ribosome
go_GO:CC	GO_RIBONUCLEOPROTEIN_COMPLEX	6025	57	509	39	2.61218e-29	(1) Ribosome
go_GO:BP	GO_PEPTIDE_METABOLIC_PROCESS	6025	57	525	39	8.69762e-29	(1) Ribosome
go_GO:BP	GO_SYMBIOTIC_PROCESS	6025	57	540	39	2.59216e-28	(1) Ribosome
go_GO:BP	GO_PROTEIN_LOCALIZATION_TO_ORGANELLE	6025	57	542	39	2.99097e-28	(1) Ribosome
go_GO:BP	GO_AMIDE_BIOSYNTHETIC_PROCESS	6025	57	525	38	2.01674e-27	(1) Ribosome
go_GO:BP	GO_CELLULAR_AMIDE_METABOLIC_PROCESS	6025	57	639	39	1.67074e-25	(1) Ribosome
go_GO:BP	GO_INTRACELLULAR_PROTEIN_TRANSPORT	6025	57	670	39	1.01315e-24	(1) Ribosome
go_GO:BP	GO_MRNA_METABOLIC_PROCESS	6025	57	580	37	1.6079e-24	(1) Ribosome
go_GO:BP	GO_MACROMOLECULE_CATABOLIC_PROCESS	6025	57	780	40	1.97412e-23	(1) Ribosome
go_GO:BP	GO_CELLULAR_MACROMOLECULE_CATABOLIC_PROCESS	6025	57	691	38	5.48058e-23	(1) Ribosome
go_GO:BP	GO_ORGANONITROGEN_COMPOUND_BIOSYNTHETIC_PROCESS	6025	57	875	41	1.08597e-22	(1) Ribosome
go_GO:BP	GO_INTRACELLULAR_TRANSPORT	6025	57	984	42	7.57907e-22	(1) Ribosome
go_GO:CC	GO_POLYSOMAL_RIBOSOME	6025	57	31	14	1.93999e-21	(1) Ribosome
go_GO:CC	GO_CELL_SUBSTRATE_JUNCTION	6025	57	216	24	1.51384e-20	(1) Ribosome
go_GO:BP	GO_CELLULAR_MACROMOLECULE_LOCALIZATION	6025	57	1015	41	3.55069e-20	(1) Ribosome
go_GO:CC	GO_POLYSOME	6025	57	56	15	7.27571e-19	(1) Ribosome
go_GO:BP	GO_CYTOPLASMIC_TRANSLATION	6025	57	84	16	1.68595e-17	(1) Ribosome
go_GO:MF	GO_RNA_BINDING	6025	57	1070	39	3.39665e-17	(1) Ribosome
go_GO:CC	GO_ANCHORING_JUNCTION	6025	57	329	24	3.15425e-16	(1) Ribosome
go_GO:CC	GO_CYTOSOLIC_SMALL_RIBOSOMAL_SUBUNIT	6025	57	39	12	4.85365e-16	(1) Ribosome
go_GO:MF	GO_RRNA_BINDING	6025	57	45	11	1.56326e-13	(1) Ribosome
go_GO:BP	GO_RIBOSOME_BIOGENESIS	6025	57	214	18	3.62455e-13	(1) Ribosome
go_GO:CC	GO_SMALL_RIBOSOMAL_SUBUNIT	6025	57	65	12	4.17108e-13	(1) Ribosome
go_GO:BP	GO_RIBOSOMAL_LARGE_SUBUNIT_BIOGENESIS	6025	57	56	11	2.12174e-12	(1) Ribosome
go_GO:BP	GO_RIBOSOME_ASSEMBLY	6025	57	48	10	1.2489e-11	(1) Ribosome
go_GO:BP	GO_RIBONUCLEOPROTEIN_COMPLEX_BIOGENESIS	6025	57	317	19	3.02838e-11	(1) Ribosome
go_GO:CC	GO_SYNAPSE	6025	57	470	21	5.30185e-10	(1) Ribosome
go_GO:BP	GO_RRNA_METABOLIC_PROCESS	6025	57	159	12	1.90845e-08	(1) Ribosome
go_GO:CC	GO_NEURON_TO_NEURON_SYNAPSE	6025	57	114	10	8.09368e-08	(1) Ribosome
go_GO:BP	GO_RIBONUCLEOPROTEIN_COMPLEX_SUBUNIT_ORGANIZATION	6025	57	153	11	1.33414e-07	(1) Ribosome
go_GO:BP	GO_NCRNA_PROCESSING	6025	57	235	12	1.39326e-06	(1) Ribosome
go_GO:CC	GO_POSTSYNAPSE	6025	57	202	11	2.18625e-06	(1) Ribosome
go_GO:BP	GO_NCRNA_METABOLIC_PROCESS	6025	57	278	12	8.05939e-06	(1) Ribosome
go_GO:CC	GO_NUCLEOLUS	6025	57	513	16	1.2988e-05	(1) Ribosome
go_GO:BP	GO_ORGANELLE_ASSEMBLY	6025	57	383	13	4.24176e-05	(1) Ribosome
go_GO:CC	GO_VACUOLE	6025	39	363	14	2.45528e-08	(3) Lysosome
go_GO:CC	GO_VACUOLAR_MEMBRANE	6025	39	217	11	7.08587e-08	(3) Lysosome
go_GO:CC	GO_WHOLE_MEMBRANE	6025	39	728	18	1.29583e-07	(3) Lysosome
go_GO:CC	GO_ENDOSOME	6025	39	415	11	4.1694e-05	(3) Lysosome
go_GO:CC	GO_ENDOPLASMIC_RETICULUM	6025	39	601	13	5.95962e-05	(3) Lysosome
go_GO:BP	GO_EXOCYTOSIS	6025	39	407	10	0.000190559	(3) Lysosome
go_GO:CC	GO_SECRETORY_VESICLE	6025	39	426	10	0.000276982	(3) Lysosome
go_GO:BP	GO_SECRETION	6025	39	606	12	0.000292617	(3) Lysosome
go_GO:CC	GO_NUCLEAR_OUTER_MEMBRANE_ENDOPLASMIC_RETICULUM_MEMBRANE_NETWORK	6025	39	511	10	0.00117445	(3) Lysosome
go_GO:CC	GO_GOLGI_APPARATUS	6025	39	653	11	0.00217	(3) Lysosome
go_GO:BP	GO_ORGANIC_ACID_METABOLIC_PROCESS	6025	60	476	13	0.000650211	(4) UPR
go_GO:BP	GO_DEFENSE_RESPONSE	6025	60	408	11	0.00200186	(4) UPR
go_GO:MF	GO_CYTOSKELETAL_PROTEIN_BINDING	6025	60	396	13	0.000105818	(5) Microfilaments
go_GO:BP	GO_CYTOSKELETON_ORGANIZATION	6025	60	490	12	0.0027644	(5) Microfilaments
go_GO:BP	GO_SECRETION	6025	31	606	12	2.24703e-05	(2) Insulin Secretion
go_GO:BP	GO_CELL_CELL_SIGNALING	6025	31	526	10	0.000193764	(2) Insulin Secretion
go_GO:BP	GO_HOMEOSTATIC_PROCESS	6025	31	642	10	0.000971955	(2) Insulin Secretion
go_GO:BP	GO_PROTEIN_CONTAINING_COMPLEX_SUBUNIT_ORGANIZATION	6025	71	987	26	2.7289e-05	(11) Cell Cycle
go_GO:BP	GO_REGULATION_OF_MITOTIC_CELL_CYCLE	6025	71	308	11	0.000850268	(11) Cell Cycle
go_GO:BP	GO_MITOTIC_CELL_CYCLE	6025	71	473	14	0.00103666	(11) Cell Cycle
go_GO:BP	GO_OXIDATIVE_PHOSPHORYLATION	6025	108	109	20	1.89575e-15	(10) Mitochondria
go_GO:BP	GO_ATP_METABOLIC_PROCESS	6025	108	192	22	1.59902e-12	(10) Mitochondria
go_GO:CC	GO_MITOCHONDRIAL_ENVELOPE	6025	108	486	33	5.94683e-12	(10) Mitochondria
go_GO:BP	GO_ATP_SYNTHESIS_COUPLED_ELECTRON_TRANSPORT	6025	108	74	14	2.80372e-11	(10) Mitochondria
go_GO:BP	GO_RESPIRATORY_ELECTRON_TRANSPORT_CHAIN	6025	108	83	14	1.42354e-10	(10) Mitochondria
go_GO:BP	GO_MITOCHONDRION_ORGANIZATION	6025	108	348	26	2.25527e-10	(10) Mitochondria
go_GO:CC	GO_ORGANELLE_INNER_MEMBRANE	6025	108	355	26	3.50185e-10	(10) Mitochondria
go_GO:CC	GO_INNER_MITOCHONDRIAL_MEMBRANE_PROTEIN_COMPLEX	6025	108	114	15	1.13434e-09	(10) Mitochondria
go_GO:BP	GO_GENERATION_OF_PRECURSOR_METABOLITES_AND_ENERGY	6025	108	299	23	1.7127e-09	(10) Mitochondria
go_GO:BP	GO_ELECTRON_TRANSPORT_CHAIN	6025	108	118	15	1.85601e-09	(10) Mitochondria
go_GO:MF	GO_OXIDOREDUCTASE_ACTIVITY	6025	108	313	23	4.18572e-09	(10) Mitochondria
go_GO:CC	GO_MITOCHONDRION	6025	108	920	41	5.34309e-09	(10) Mitochondria
go_GO:BP	GO_CELLULAR_RESPIRATION	6025	108	130	15	7.26605e-09	(10) Mitochondria
go_GO:CC	GO_ENVELOPE	6025	108	711	35	9.05002e-09	(10) Mitochondria
go_GO:CC	GO_MITOCHONDRIAL_PROTEIN_COMPLEX	6025	108	222	19	9.63215e-09	(10) Mitochondria
go_GO:BP	GO_OXIDATION_REDUCTION_PROCESS	6025	108	449	27	1.19073e-08	(10) Mitochondria
go_GO:CC	GO_RESPIRASOME	6025	108	79	11	1.19922e-07	(10) Mitochondria
go_GO:BP	GO_ENERGY_DERIVATION_BY_OXIDATION_OF_ORGANIC_COMPOUNDS	6025	108	165	15	1.85921e-07	(10) Mitochondria
go_GO:BP	GO_PROTON_TRANSMEMBRANE_TRANSPORT	6025	108	83	10	1.83661e-06	(10) Mitochondria
go_GO:BP	GO_MITOCHONDRIAL_RESPIRATORY_CHAIN_COMPLEX_ASSEMBLY	6025	108	88	10	3.16291e-06	(10) Mitochondria
go_GO:BP	GO_MITOCHONDRIAL_TRANSPORT	6025	108	164	13	6.11444e-06	(10) Mitochondria
go_GO:BP	GO_TRANSMEMBRANE_TRANSPORT	6025	108	487	23	1.21002e-05	(10) Mitochondria
go_GO:CC	GO_MEMBRANE_PROTEIN_COMPLEX	6025	108	498	23	1.74445e-05	(10) Mitochondria
go_GO:BP	GO_CELLULAR_PROTEIN_CONTAINING_COMPLEX_ASSEMBLY	6025	108	586	23	0.000220218	(10) Mitochondria
go_GO:CC	GO_CATALYTIC_COMPLEX	6025	108	802	28	0.000295248	(10) Mitochondria
go_GO:BP	GO_PROTEIN_CONTAINING_COMPLEX_SUBUNIT_ORGANIZATION	6025	108	987	32	0.000377032	(10) Mitochondria
go_GO:BP	GO_CELL_CELL_SIGNALING	6025	40	526	13	1.95349e-05	(8) Glucose response
go_GO:BP	GO_SECRETION	6025	40	606	13	8.75996e-05	(8) Glucose response
go_GO:BP	GO_CARBOHYDRATE_DERIVATIVE_METABOLIC_PROCESS	6025	40	447	10	0.000509774	(8) Glucose response
go_GO:BP	GO_RESPONSE_TO_OXYGEN_CONTAINING_COMPOUND	6025	40	560	11	0.000765629	(8) Glucose response
go_GO:BP	GO_POSITIVE_REGULATION_OF_SIGNALING	6025	40	599	11	0.00134366	(8) Glucose response
go_GO:BP	GO_REGULATION_OF_TRANSPORT	6025	40	615	11	0.00166835	(8) Glucose response
go_GO:BP	GO_HOMEOSTATIC_PROCESS	6025	40	642	11	0.0023627	(8) Glucose response
go_GO:BP	GO_REGULATION_OF_CELL_POPULATION_PROLIFERATION	6025	78	464	24	1.65843e-09	(7) Proliferation
go_GO:BP	GO_NEGATIVE_REGULATION_OF_CELL_POPULATION_PROLIFERATION	6025	78	204	15	3.50292e-08	(7) Proliferation
go_GO:BP	GO_CIRCULATORY_SYSTEM_DEVELOPMENT	6025	78	279	17	6.204e-08	(7) Proliferation
go_GO:BP	GO_NEGATIVE_REGULATION_OF_MULTICELLULAR_ORGANISMAL_PROCESS	6025	78	316	18	6.6805e-08	(7) Proliferation
go_GO:BP	GO_NEGATIVE_REGULATION_OF_DEVELOPMENTAL_PROCESS	6025	78	261	16	1.49134e-07	(7) Proliferation
go_GO:BP	GO_NEGATIVE_REGULATION_OF_CELL_DIFFERENTIATION	6025	78	198	14	1.73925e-07	(7) Proliferation
go_GO:BP	GO_NEGATIVE_REGULATION_OF_CELL_DEVELOPMENT	6025	78	102	10	5.99403e-07	(7) Proliferation
go_GO:BP	GO_VASCULATURE_DEVELOPMENT	6025	78	174	12	1.90362e-06	(7) Proliferation
go_GO:BP	GO_REGULATION_OF_CELL_DEVELOPMENT	6025	78	319	15	1.08068e-05	(7) Proliferation
go_GO:BP	GO_POSITIVE_REGULATION_OF_MULTICELLULAR_ORGANISMAL_PROCESS	6025	78	500	18	4.93511e-05	(7) Proliferation
go_GO:BP	GO_POSITIVE_REGULATION_OF_CELL_POPULATION_PROLIFERATION	6025	78	257	12	9.86619e-05	(7) Proliferation
go_GO:BP	GO_TUBE_DEVELOPMENT	6025	78	263	12	0.000123021	(7) Proliferation
go_GO:BP	GO_POSITIVE_REGULATION_OF_DEVELOPMENTAL_PROCESS	6025	78	397	15	0.000138152	(7) Proliferation
go_GO:BP	GO_REGULATION_OF_CELL_DIFFERENTIATION	6025	78	592	19	0.00013922	(7) Proliferation
go_GO:BP	GO_REPRODUCTION	6025	78	405	15	0.000172542	(7) Proliferation
go_GO:BP	GO_TUBE_MORPHOGENESIS	6025	78	198	10	0.000209885	(7) Proliferation
go_GO:BP	GO_RESPONSE_TO_ENDOGENOUS_STIMULUS	6025	78	564	18	0.000233624	(7) Proliferation
go_GO:BP	GO_CELL_MOTILITY	6025	78	433	15	0.000358504	(7) Proliferation
go_GO:BP	GO_REGULATION_OF_NERVOUS_SYSTEM_DEVELOPMENT	6025	78	295	12	0.000359764	(7) Proliferation
go_GO:BP	GO_EPITHELIUM_DEVELOPMENT	6025	78	346	13	0.000432741	(7) Proliferation
go_GO:CC	GO_MITOCHONDRION	6025	47	920	18	9.67256e-05	(9) Microtubuli
go_GO:CC	GO_ENVELOPE	6025	47	711	12	0.00694558	(9) Microtubuli
go_GO:BP	GO_SMALL_MOLECULE_BIOSYNTHETIC_PROCESS	6025	49	286	10	7.84713e-05	(6) Glycolysis
go_GO:BP	GO_GENERATION_OF_PRECURSOR_METABOLITES_AND_ENERGY	6025	49	299	10	0.000113898	(6) Glycolysis
go_GO:BP	GO_OXIDATION_REDUCTION_PROCESS	6025	49	449	12	0.000183579	(6) Glycolysis
go_GO:BP	GO_ORGANOPHOSPHATE_METABOLIC_PROCESS	6025	49	430	11	0.000524689	(6) Glycolysis
go_GO:BP	GO_CARBOHYDRATE_DERIVATIVE_METABOLIC_PROCESS	6025	49	447	10	0.0027043	(6) Glycolysis
go_GO:MF	GO_IDENTICAL_PROTEIN_BINDING	6025	49	722	13	0.00403813	(6) Glycolysis
go_GO:MF	GO_RIBONUCLEOTIDE_BINDING	6025	49	725	13	0.00418687	(6) Glycolysis

## Sheet: beta_cell_DEGs
Supplementary Data 2. Differentially expressed genes in beta cells.
Gene	fold_change	adjusted_p
KCNAB2	2.91	2.00E-15
COL6A2	3.84	3.63E-06
RAMP3	7.12	3.89E-06
NDRG1	-1.89	8.32E-06
BNIP3	-1.51	8.32E-06
IGFBP3	-4.48	1.14E-05
MSN	1.64	2.74E-05
SMPDL3A	-1.35	3.76E-05
TPI1	-1.18	3.92E-05
ARG2	-1.58	4.23E-05
HILPDA	-2.98	5.23E-05
NTNG1	6.55	5.23E-05
MIR210HG	-2.65	5.23E-05
AMOTL1	3.7	9.53E-05
ZNF395	-1.41	9.53E-05
GABRA2	-4.17	1.08E-04
SLC4A4	3.3	1.35E-04
NPNT	3.28	1.63E-04
ERO1L	-1.33	1.70E-04
MAST1	4.3	1.70E-04
ENO2	-1.02	3.56E-04
ASTN1	4.84	5.21E-04
P4HA1	-1.49	1.21E-03
NTRK2	3.75	1.22E-03
UNC5C	2.17	1.72E-03
DKK3	3.06	1.94E-03
TF	-5.21	2.10E-03
LAMA5	1.3	3.19E-03
SLC2A1	-1.36	3.49E-03
SYT1	3.28	3.49E-03
DGKB	1.95	3.49E-03
LSAMP	1.33	3.49E-03
TIMP3	3.4	3.50E-03
ADAMTSL2	1.42	3.70E-03
FAM163A	6.14	4.44E-03
TRIM52-AS1	-1.02	4.59E-03
TMEM130	1.88	5.15E-03
FRMD4A	2.39	5.36E-03
ZNF827	1.08	5.49E-03
TMEM132C	4.13	5.49E-03
MOV10	1.22	5.61E-03
SAMD5	1.42	6.47E-03
SMAD9	-1.3	6.80E-03
NEAT1	1.62	8.16E-03
CITED2	-1.85	8.50E-03
TDRD5	4.04	9.07E-03
MYOF	3.34	9.07E-03
APOL4	2.44	9.88E-03
MBOAT4	2.74	9.88E-03
FAIM2	3.26	1.02E-02
CCBE1	4.88	1.08E-02
ST8SIA1	4.03	1.10E-02
VDR	2.68	1.10E-02
DARS-AS1	-1.64	1.10E-02
TBX2	4.23	1.10E-02
PRICKLE2	1.86	1.10E-02
TSHR	3.72	1.31E-02
ARRDC3	-1.25	1.64E-02
SIPA1	-2.53	1.71E-02
TMEM27	-1.37	1.77E-02
C2orf54	-2.71	2.00E-02
FN1	1.9	2.00E-02
PTP4A3	1.78	2.00E-02
PPFIBP2	-1.76	2.15E-02
GOLT1A	-1.3	2.15E-02
CIART	-1.2	2.16E-02
ONECUT2	1.61	2.32E-02
C21orf62-AS1	-1.41	2.43E-02
FFAR4	-1.76	2.45E-02
KCNH8	2.36	2.46E-02
HLA-DQB1	3.96	2.46E-02
TCEAL6	1.27	2.46E-02
FTCD	-2.08	2.48E-02
DPYSL3	1.3	2.48E-02
NPY	2.01	2.56E-02
MUC1	2.6	2.69E-02
GAS6	1.91	2.69E-02
ARL4D	-1.32	2.69E-02
PCOLCE2	5.67	2.69E-02
NRSN1	1.38	2.90E-02
MTRNR2L1	-3.35	2.93E-02
P3H4	1.04	2.94E-02
ANKRD37	-1.59	2.94E-02
CTTNBP2	2.21	2.94E-02
SPON2	1.59	2.95E-02
ACOX2	3.35	3.15E-02
SSTR5-AS1	1.13	3.27E-02
PHLDB1	1.56	3.33E-02
PRSS50	3.02	3.33E-02
EGFEM1P	1.56	3.36E-02
LINC00882	-1.24	3.37E-02
FGD6	1.65	3.37E-02
HNRNPU-AS1	-1.28	3.38E-02
DNA2	2.11	3.85E-02
ABHD15	-1.09	3.92E-02
NFIB	2.77	3.97E-02
SH3BP4	2.18	3.98E-02
SLC7A14	-1.58	4.09E-02
SCN3A	1.51	4.13E-02
UNC5B	1.12	4.25E-02
FRAS1	1.97	4.26E-02
ERICH3	3.63	4.36E-02
CD82	-1.08	4.44E-02
TEP1	1.47	4.54E-02
MDFIC	1.55	4.63E-02
CHL1	-1.4	4.63E-02
SEPT7.	2.23	4.63E-02
LOC101928222	-1.55	4.65E-02
CGN	1.62	4.72E-02
TMEM59L	1.14	4.73E-02
A1CF	-1.29	4.79E-02
C1R	2.5	4.79E-02
