# Supplementary material for: Single-cell mRNA-regulation analysis reveals cell type-specific mechanisms of type 2 diabetes
Source: Nat Commun. 2025 Oct 27;16:9475. doi: 10.1038/s41467-025-65060-z (PMC12559761; doi:10.1038/s41467-025-65060-z)
Supplement: Supplementary file 5 — Supplementary Data 3 [file 41467_2025_65060_MOESM5_ESM.xlsx]

## Sheet: Sheet1
Supplementary Data 3. Enrichment of GWAS genes, patch seq genes, and whole genome CRISPR screen genes in dGCNA genes for beta cells and alpha cells.
pathway	background_size	geneset_size	pathway_size	overlap_size	p_hyper	set_name	log_fold_enrich	odds_ratio (or)	relative_risk	celltype	or	or_low	or_high	se_log_or
neg_10m_m_4_non-t2d	6313	57	363	22	1.51198e-13	(1) Ribosome	2.74683	10.9032	7.08093	Beta cells	10.9032	6.32639	18.7912	0.277719
all_exocytosis_a_cells	6313	57	1602	31	2.55075e-06	(1) Ribosome	1.09976	3.55567	2.16575	Beta cells	3.55567	2.10475	6.00681	0.267525
pos_1m_m_1_non-t2d	6313	57	350	9	0.00377394	(1) Ribosome	1.50993	3.25238	2.89674	Beta cells	3.25238	1.58267	6.68363	0.367486
neg_1m_m_10_t2d	6313	57	470	9	0.0237159	(1) Ribosome	1.08463	2.35697	2.14271	Beta cells	2.35697	1.14928	4.83374	0.366451
neg_10m_m_11_t2d	6313	57	184	5	0.0245449	(1) Ribosome	1.58959	3.2644	3.06576	Beta cells	3.2644	1.2884	8.27093	0.474323
neg_1m_m_3_non-t2d	6313	57	98	2	0.221416	(1) Ribosome	1.17651	2.33333	2.28655	Beta cells	2.33333	0.561056	9.70392	0.727159
anti_cor_exocytosis_healthy	6313	57	212	2	0.575813	(1) Ribosome	0.0632996	1.04693	1.04528	Beta cells	1.04693	0.253666	4.32086	0.723263
anti_cor_exocytosis_t2d	6313	57	346	3	0.611893	(1) Ribosome	-0.0584457	0.957726	0.959951	Beta cells	0.957726	0.297931	3.0787	0.595765
all_exocytosis_b_cells	6313	57	799	6	0.744937	(1) Ribosome	-0.265869	0.810474	0.830424	Beta cells	0.810474	0.346686	1.89471	0.433265
gloyn_crispr	6313	57	309	2	0.776223	(1) Ribosome	-0.480243	0.704649	0.715012	Beta cells	0.704649	0.171082	2.9023	0.722224
pos_10m_m_9_t2d	6313	57	209	1	0.854519	(1) Ribosome	-0.916139	0.519231	0.527665	Beta cells	0.519231	0.0715289	3.76912	1.01135
cor_exocytosis_healthy	6313	57	217	1	0.865045	(1) Ribosome	-0.970331	0.499339	0.508122	Beta cells	0.499339	0.0688004	3.62409	1.01126
t2d_suzuki	6313	57	265	1	0.914179	(1) Ribosome	-1.25863	0.405303	0.415736	Beta cells	0.405303	0.0558894	2.93921	1.01085
all_exocytosis_a_cells	6313	42	1602	18	0.00986809	(3) Lysosome	0.756059	2.21922	1.6967	Beta cells	2.21922	1.20126	4.09982	0.313156
neg_10m_m_4_non-t2d	6313	42	363	6	0.0314757	(3) Lysosome	1.31293	2.76097	2.5094	Beta cells	2.76097	1.15572	6.59583	0.444314
pos_1m_m_8_t2d	6313	42	63	2	0.0654021	(3) Lysosome	2.25451	5.09016	4.89539	Beta cells	5.09016	1.20314	21.535	0.735904
pos_1m_m_1_non-t2d	6313	42	350	5	0.0807062	(3) Lysosome	1.10251	2.32119	2.16391	Beta cells	2.32119	0.906562	5.94325	0.479681
neg_1m_m_10_t2d	6313	42	470	6	0.0885502	(3) Lysosome	0.940238	2.08585	1.93073	Beta cells	2.08585	0.874362	4.97592	0.44359
neg_10m_m_11_t2d	6313	42	184	3	0.12263	(3) Lysosome	1.29319	2.58819	2.47474	Beta cells	2.58819	0.792442	8.45324	0.603874
all_exocytosis_b_cells	6313	42	799	8	0.153835	(3) Lysosome	0.589741	1.6301	1.51008	Beta cells	1.6301	0.751907	3.534	0.394789
anti_cor_exocytosis_t2d	6313	42	346	4	0.1964	(3) Lysosome	0.797164	1.82487	1.74631	Beta cells	1.82487	0.647569	5.14254	0.528591
fasting_glucose_GWAS	6313	42	51	1	0.289505	(3) Lysosome	1.55937	3.03463	2.98619	Beta cells	3.03463	0.409387	22.4946	1.02203
cor_exocytosis_t2d	6313	42	52	1	0.29427	(3) Lysosome	1.53135	2.97465	2.92764	Beta cells	2.97465	0.401447	22.0417	1.02184
anti_cor_exocytosis_healthy	6313	42	212	2	0.414607	(3) Lysosome	0.503872	1.4431	1.422	Beta cells	1.4431	0.346451	6.01101	0.727961
cor_exocytosis_healthy	6313	42	217	2	0.426267	(3) Lysosome	0.470241	1.40837	1.38893	Beta cells	1.40837	0.338166	5.86551	0.727885
gloyn_crispr	6313	42	309	2	0.616751	(3) Lysosome	-0.0396704	0.971336	0.9727	Beta cells	0.971336	0.233666	4.03779	0.726928
pos_10m_m_9_t2d	6313	42	209	1	0.75797	(3) Lysosome	-0.475567	0.710952	0.717834	Beta cells	0.710952	0.0973232	5.19355	1.01458
anti_cor_exocytosis_healthy	6313	64	212	6	0.0198308	(4) UPR	1.48115	3.03465	2.8439	Beta cells	3.03465	1.29455	7.11373	0.434658
neg_1m_m_3_non-t2d	6313	64	98	2	0.261781	(4) UPR	1.0094	2.06754	2.03418	Beta cells	2.06754	0.498524	8.57476	0.725747
all_exocytosis_b_cells	6313	64	799	9	0.42217	(4) UPR	0.151983	1.13075	1.11236	Beta cells	1.13075	0.556648	2.29695	0.361583
pos_1m_m_8_t2d	6313	64	63	1	0.475406	(4) UPR	0.64683	1.58397	1.57485	Beta cells	1.58397	0.216247	11.6023	1.01595
Finemapped	6313	64	65	1	0.486096	(4) UPR	0.601742	1.53398	1.52563	Beta cells	1.53398	0.209523	11.2307	1.01571
t2d_suzuki	6313	64	265	3	0.507513	(4) UPR	0.159224	1.12383	1.11802	Beta cells	1.12383	0.350308	3.60536	0.594736
cor_exocytosis_healthy	6313	64	217	2	0.651988	(4) UPR	-0.137441	0.905326	0.908285	Beta cells	0.905326	0.220002	3.7255	0.721766
pos_1m_m_1_non-t2d	6313	64	350	3	0.697379	(4) UPR	-0.242139	0.836491	0.844155	Beta cells	0.836491	0.261144	2.67943	0.593951
neg_1m_m_10_t2d	6313	64	470	4	0.712239	(4) UPR	-0.252407	0.827325	0.838117	Beta cells	0.827325	0.299366	2.28639	0.518638
neg_10m_m_4_non-t2d	6313	64	363	3	0.721089	(4) UPR	-0.294753	0.804508	0.813672	Beta cells	0.804508	0.251202	2.57654	0.593864
All	6313	64	132	1	0.743146	(4) UPR	-0.420284	0.741306	0.745348	Beta cells	0.741306	0.102039	5.38555	1.01177
all_exocytosis_a_cells	6313	64	1602	14	0.78296	(4) UPR	-0.214193	0.821839	0.860812	Beta cells	0.821839	0.453124	1.49058	0.303764
gloyn_crispr	6313	64	309	2	0.828491	(4) UPR	-0.647353	0.624356	0.636095	Beta cells	0.624356	0.152011	2.56443	0.720801
neg_10m_m_11_t2d	6313	64	184	1	0.85084	(4) UPR	-0.899452	0.526151	0.533555	Beta cells	0.526151	0.0725756	3.81444	1.01069
pos_10m_m_9_t2d	6313	64	209	1	0.885328	(4) UPR	-1.08325	0.461004	0.469426	Beta cells	0.461004	0.0636299	3.34002	1.01037
anti_cor_exocytosis_t2d	6313	64	346	1	0.973381	(4) UPR	-1.81052	0.271636	0.283016	Beta cells	0.271636	0.0375618	1.96439	1.00943
gloyn_crispr	6313	61	309	6	0.0764428	(5) Microfilaments	1.00687	2.14185	2.02954	Beta cells	2.14185	0.914956	5.01395	0.433955
anti_cor_exocytosis_healthy	6313	61	212	3	0.336659	(5) Microfilaments	0.550415	1.49555	1.47117	Beta cells	1.49555	0.464787	4.81222	0.596259
all_exocytosis_b_cells	6313	61	799	9	0.365259	(5) Microfilaments	0.221246	1.19664	1.16763	Beta cells	1.19664	0.587417	2.43771	0.36303
cor_exocytosis_t2d	6313	61	52	1	0.397676	(5) Microfilaments	0.992933	2.02647	2.00964	Beta cells	2.02647	0.275521	14.9048	1.01805
anti_cor_exocytosis_t2d	6313	61	346	4	0.43162	(5) Microfilaments	0.258744	1.21268	1.19873	Beta cells	1.21268	0.437441	3.36181	0.520228
pos_1m_m_1_non-t2d	6313	61	350	4	0.440407	(5) Microfilaments	0.242162	1.19785	1.18488	Beta cells	1.19785	0.432119	3.32049	0.520195
neg_1m_m_10_t2d	6313	61	470	5	0.480129	(5) Microfilaments	0.138784	1.11118	1.10206	Beta cells	1.11118	0.442958	2.78742	0.469234
pos_10m_m_2_non-t2d	6313	61	89	1	0.581159	(5) Microfilaments	0.217639	1.16742	1.16468	Beta cells	1.16742	0.159991	8.51847	1.014
neg_1m_m_3_non-t2d	6313	61	98	1	0.61671	(5) Microfilaments	0.0786629	1.05756	1.05662	Beta cells	1.05756	0.145082	7.70895	1.01348
cor_exocytosis_healthy	6313	61	217	2	0.625848	(5) Microfilaments	-0.0681785	0.951833	0.953412	Beta cells	0.951833	0.231046	3.92124	0.722334
neg_10m_m_4_non-t2d	6313	61	363	3	0.690094	(5) Microfilaments	-0.225491	0.846552	0.854098	Beta cells	0.846552	0.263961	2.71499	0.594577
All	6313	61	132	1	0.726162	(5) Microfilaments	-0.351021	0.778753	0.78238	Beta cells	0.778753	0.107111	5.66195	1.01216
t2d_suzuki	6313	61	265	2	0.732986	(5) Microfilaments	-0.356476	0.771928	0.779405	Beta cells	0.771928	0.187592	3.17643	0.721747
all_exocytosis_a_cells	6313	61	1602	13	0.809362	(5) Microfilaments	-0.251846	0.794774	0.838511	Beta cells	0.794774	0.429493	1.47073	0.314007
pos_10m_m_9_t2d	6313	61	209	1	0.873012	(5) Microfilaments	-1.01399	0.484295	0.492749	Beta cells	0.484295	0.0667931	3.51146	1.01076
Finemapped & missense	6313	32	14	5	4.67944e-09	(2) Insulin Secretion	6.13868	129.053	109.045	Beta cells	129.053	40.5884	410.334	0.590176
Finemapped	6313	32	65	6	6.92272e-07	(2) Insulin Secretion	4.1867	24.3364	19.9608	Beta cells	24.3364	9.65993	61.3109	0.471421
All	6313	32	132	7	3.24357e-06	(2) Insulin Secretion	3.38707	13.7894	10.9917	Beta cells	13.7894	5.85485	32.4771	0.437058
t2d_suzuki	6313	32	265	8	3.78921e-05	(2) Insulin Secretion	2.57426	7.81323	6.10992	Beta cells	7.81323	3.47631	17.5607	0.413187
fasting_glucose_GWAS	6313	32	51	4	0.000115	(2) Insulin Secretion	3.95168	18.9483	16.7048	Beta cells	18.9483	6.39464	56.1469	0.554212
insulion_secretion_GWAS	6313	32	27	3	0.000318649	(2) Insulin Secretion	4.45419	26.9698	24.5352	Beta cells	26.9698	7.69256	94.5552	0.640033
pos_10m_m_2_non-t2d	6313	32	89	3	0.0100006	(2) Insulin Secretion	2.73334	7.45188	6.84702	Beta cells	7.45188	2.22748	24.9298	0.616121
neg_1m_m_10_t2d	6313	32	470	5	0.0852852	(2) Insulin Secretion	1.06952	2.31621	2.11055	Beta cells	2.31621	0.88782	6.04269	0.489244
all_exocytosis_a_cells	6313	32	1602	11	0.165407	(2) Insulin Secretion	0.437883	1.5441	1.35707	Beta cells	1.5441	0.742843	3.20963	0.373323
cor_exocytosis_healthy	6313	32	217	2	0.301626	(2) Insulin Secretion	0.862559	1.88093	1.82587	Beta cells	1.88093	0.446613	7.92162	0.733587
neg_1m_m_3_non-t2d	6313	32	98	1	0.394616	(2) Insulin Secretion	1.0094	2.05653	2.02352	Beta cells	2.05653	0.277922	15.2177	1.02114
pos_1m_m_1_non-t2d	6313	32	350	2	0.536632	(2) Insulin Secretion	0.172899	1.13659	1.12805	Beta cells	1.13659	0.270516	4.77546	0.732377
neg_10m_m_4_non-t2d	6313	32	363	2	0.556834	(2) Insulin Secretion	0.120284	1.09326	1.08743	Beta cells	1.09326	0.260239	4.59277	0.732306
all_exocytosis_b_cells	6313	32	799	4	0.590519	(2) Insulin Secretion	-0.0179417	0.985804	0.987579	Beta cells	0.985804	0.344866	2.81793	0.535868
neg_10m_m_11_t2d	6313	32	184	1	0.612836	(2) Insulin Secretion	0.100548	1.07492	1.07258	Beta cells	1.07492	0.145943	7.91711	1.01877
anti_cor_exocytosis_healthy	6313	32	212	1	0.66573	(2) Insulin Secretion	-0.10381	0.927993	0.930243	Beta cells	0.927993	0.126083	6.83021	1.01841
anti_cor_exocytosis_t2d	6313	32	346	1	0.836068	(2) Insulin Secretion	-0.810518	0.555026	0.568931	Beta cells	0.555026	0.0755426	4.07788	1.01751
gloyn_crispr	6313	77	309	6	0.174112	(11) Cell Cycle	0.670823	1.65472	1.6037	Beta cells	1.65472	0.713469	3.83773	0.429209
pos_1m_m_8_t2d	6313	77	63	2	0.178946	(11) Cell Cycle	1.38004	2.69945	2.65531	Beta cells	2.69945	0.648105	11.2436	0.727935
anti_cor_exocytosis_t2d	6313	77	346	6	0.245598	(11) Cell Cycle	0.507658	1.46545	1.42918	Beta cells	1.46545	0.632378	3.39599	0.428791
pos_1m_m_1_non-t2d	6313	77	350	5	0.425275	(11) Cell Cycle	0.22804	1.18579	1.17372	Beta cells	1.18579	0.475907	2.95456	0.465787
fasting_glucose_GWAS	6313	77	51	1	0.466546	(11) Cell Cycle	0.684898	1.62789	1.61974	Beta cells	1.62789	0.221996	11.9374	1.01652
anti_cor_exocytosis_healthy	6313	77	212	3	0.481381	(11) Cell Cycle	0.214366	1.16908	1.16249	Beta cells	1.16908	0.365566	3.73872	0.593125
All	6313	77	132	2	0.481548	(11) Cell Cycle	0.312929	1.25251	1.24595	Beta cells	1.25251	0.30427	5.15591	0.721934
t2d_suzuki	6313	77	265	3	0.633767	(11) Cell Cycle	-0.107563	0.924386	0.927332	Beta cells	0.924386	0.289514	2.95147	0.59231
all_exocytosis_b_cells	6313	77	799	9	0.653151	(11) Cell Cycle	-0.114803	0.912398	0.922637	Beta cells	0.912398	0.453437	1.83591	0.356744
neg_1m_m_10_t2d	6313	77	470	5	0.688877	(11) Cell Cycle	-0.197265	0.861858	0.870828	Beta cells	0.861858	0.346442	2.14408	0.464987
pos_10m_m_9_t2d	6313	77	209	2	0.729701	(11) Cell Cycle	-0.350036	0.776683	0.782483	Beta cells	0.776683	0.189412	3.18477	0.719951
neg_10m_m_4_non-t2d	6313	77	363	2	0.941444	(11) Cell Cycle	-1.1465	0.43398	0.448682	Beta cells	0.43398	0.106133	1.77455	0.718522
all_exocytosis_a_cells	6313	77	1602	14	0.948588	(11) Cell Cycle	-0.48098	0.650434	0.713991	Beta cells	0.650434	0.363481	1.16392	0.296895
neg_1m_m_10_t2d	6313	111	470	24	1.40744e-06	(10) Mitochondria	1.53814	3.56023	3.00667	Beta cells	3.56023	2.24288	5.65132	0.235747
anti_cor_exocytosis_t2d	6313	111	346	17	9.84085e-05	(10) Mitochondria	1.48253	3.22838	2.8871	Beta cells	3.22838	1.90334	5.47587	0.269577
all_exocytosis_b_cells	6313	111	799	26	0.0011569	(10) Mitochondria	0.888082	2.1483	1.87933	Beta cells	2.1483	1.37575	3.35466	0.227385
all_exocytosis_a_cells	6313	111	1602	42	0.0023313	(10) Mitochondria	0.576353	1.81126	1.5043	Beta cells	1.81126	1.22896	2.66947	0.197886
pos_1m_m_1_non-t2d	6313	111	350	9	0.161431	(10) Mitochondria	0.548408	1.51656	1.47468	Beta cells	1.51656	0.760489	3.02431	0.352162
anti_cor_exocytosis_healthy	6313	111	212	6	0.169008	(10) Mitochondria	0.686736	1.66325	1.62739	Beta cells	1.66325	0.722108	3.83099	0.42569
neg_10m_m_4_non-t2d	6313	111	363	9	0.187297	(10) Mitochondria	0.495793	1.45763	1.42052	Beta cells	1.45763	0.731155	2.90592	0.35201
neg_10m_m_11_t2d	6313	111	184	5	0.222341	(10) Mitochondria	0.62806	1.58717	1.56072	Beta cells	1.58717	0.639381	3.93993	0.463882
cor_exocytosis_healthy	6313	111	217	4	0.534024	(10) Mitochondria	0.0681429	1.05112	1.04927	Beta cells	1.05112	0.383809	2.87863	0.514011
pos_10m_m_9_t2d	6313	111	209	3	0.717618	(10) Mitochondria	-0.292702	0.808522	0.813697	Beta cells	0.808522	0.25458	2.56779	0.589588
pos_10m_m_2_non-t2d	6313	111	89	1	0.796073	(10) Mitochondria	-0.646039	0.631612	0.63493	Beta cells	0.631612	0.0871972	4.57507	1.01026
t2d_suzuki	6313	111	265	3	0.851768	(10) Mitochondria	-0.635192	0.629771	0.639777	Beta cells	0.629771	0.198639	1.99665	0.588709
gloyn_crispr	6313	111	309	3	0.914748	(10) Mitochondria	-0.856806	0.535221	0.547783	Beta cells	0.535221	0.16897	1.69534	0.588243
fasting_glucose_GWAS	6313	42	51	3	0.00456832	(8) Glucose response	3.14433	9.97276	9.33185	Beta cells	9.97276	2.97928	33.3825	0.616416
anti_cor_exocytosis_t2d	6313	42	346	5	0.077657	(8) Glucose response	1.11909	2.35	2.18929	Beta cells	2.35	0.917752	6.01744	0.479717
all_exocytosis_b_cells	6313	42	799	8	0.153835	(8) Glucose response	0.589741	1.6301	1.51008	Beta cells	1.6301	0.751907	3.534	0.394789
pos_10m_m_9_t2d	6313	42	209	3	0.161161	(8) Glucose response	1.1094	2.26475	2.17441	Beta cells	2.26475	0.694168	7.38883	0.603319
cor_exocytosis_healthy	6313	42	217	3	0.174218	(8) Glucose response	1.0552	2.17721	2.09312	Beta cells	2.17721	0.667533	7.10114	0.603169
neg_1m_m_10_t2d	6313	42	470	5	0.199816	(8) Glucose response	0.677204	1.6873	1.60548	Beta cells	1.6873	0.659995	4.31364	0.478905
all_exocytosis_a_cells	6313	42	1602	13	0.250989	(8) Glucose response	0.286574	1.32085	1.22154	Beta cells	1.32085	0.68496	2.54707	0.335035
gloyn_crispr	6313	42	309	3	0.338745	(8) Glucose response	0.545292	1.4995	1.46382	Beta cells	1.4995	0.460796	4.87958	0.602005
Finemapped	6313	42	65	1	0.353452	(8) Glucose response	1.20942	2.36547	2.33296	Beta cells	2.36547	0.320457	17.4609	1.01989
pos_1m_m_1_non-t2d	6313	42	350	3	0.414206	(8) Glucose response	0.365544	1.31323	1.29086	Beta cells	1.31323	0.40381	4.27078	0.601685
neg_1m_m_3_non-t2d	6313	42	98	1	0.482767	(8) Glucose response	0.617083	1.55243	1.53927	Beta cells	1.55243	0.21139	11.4009	1.01728
t2d_suzuki	6313	42	265	2	0.531767	(8) Glucose response	0.181944	1.14221	1.13543	Beta cells	1.14221	0.274569	4.75156	0.727302
All	6313	42	132	1	0.589519	(8) Glucose response	0.187398	1.14318	1.13977	Beta cells	1.14318	0.156065	8.37377	1.01597
neg_10m_m_4_non-t2d	6313	42	363	2	0.704826	(8) Glucose response	-0.272033	0.81856	0.8272	Beta cells	0.81856	0.197043	3.40048	0.726594
neg_1m_m_10_t2d	6313	82	470	12	0.017459	(7) Proliferation	0.975004	2.16082	1.99095	Beta cells	2.16082	1.16272	4.01574	0.316189
neg_1m_m_3_non-t2d	6313	82	98	3	0.134289	(7) Proliferation	1.23681	2.45276	2.39961	Beta cells	2.45276	0.760826	7.90727	0.597228
pos_10m_m_9_t2d	6313	82	209	5	0.134718	(7) Proliferation	0.881127	1.91845	1.86245	Beta cells	1.91845	0.76818	4.79113	0.466963
fasting_glucose_GWAS	6313	82	51	2	0.141607	(7) Proliferation	1.59413	3.15408	3.10154	Beta cells	3.15408	0.754024	13.1935	0.730116
all_exocytosis_a_cells	6313	82	1602	25	0.172171	(7) Proliferation	0.264756	1.29437	1.20463	Beta cells	1.29437	0.806058	2.07851	0.241646
anti_cor_exocytosis_t2d	6313	82	346	6	0.29292	(7) Proliferation	0.416892	1.36788	1.34096	Beta cells	1.36788	0.591526	3.16316	0.42771
all_exocytosis_b_cells	6313	82	799	11	0.467498	(7) Proliferation	0.083938	1.07015	1.06074	Beta cells	1.07015	0.564582	2.02846	0.326261
cor_exocytosis_t2d	6313	82	52	1	0.494717	(7) Proliferation	0.566118	1.49601	1.48996	Beta cells	1.49601	0.204247	10.9575	1.01593
anti_cor_exocytosis_healthy	6313	82	212	3	0.523701	(7) Proliferation	0.1236	1.09418	1.09073	Beta cells	1.09418	0.342629	3.49424	0.592404
pos_1m_m_8_t2d	6313	82	63	1	0.562978	(7) Proliferation	0.289278	1.2284	1.22561	Beta cells	1.2284	0.168275	8.96721	1.01422
Finemapped	6313	82	65	1	0.574371	(7) Proliferation	0.24419	1.18962	1.18731	Beta cells	1.18962	0.163043	8.67994	1.01397
gloyn_crispr	6313	82	309	4	0.575409	(7) Proliferation	-0.004905	0.996385	0.996561	Beta cells	0.996385	0.362401	2.73946	0.516012
pos_10m_m_2_non-t2d	6313	82	89	1	0.690204	(7) Proliferation	-0.209175	0.861813	0.863498	Beta cells	0.861813	0.118603	6.26225	1.01187
All	6313	82	132	1	0.825192	(7) Proliferation	-0.777836	0.574875	0.58006	Beta cells	0.574875	0.079401	4.16218	1.01002
pos_1m_m_1_non-t2d	6313	82	350	3	0.841212	(7) Proliferation	-0.599691	0.643928	0.656955	Beta cells	0.643928	0.202274	2.04991	0.590799
t2d_suzuki	6313	82	265	2	0.865287	(7) Proliferation	-0.783291	0.5673	0.577854	Beta cells	0.5673	0.138701	2.32032	0.718658
neg_10m_m_11_t2d	6313	82	184	1	0.912965	(7) Proliferation	-1.257	0.408015	0.415234	Beta cells	0.408015	0.0564732	2.94788	1.00895
cor_exocytosis_healthy	6313	82	217	1	0.944263	(7) Proliferation	-1.49499	0.343793	0.351795	Beta cells	0.343793	0.0476228	2.48187	1.00853
neg_10m_m_4_non-t2d	6313	82	363	2	0.954259	(7) Proliferation	-1.23727	0.40651	0.420985	Beta cells	0.40651	0.0995283	1.66033	0.717942
neg_1m_m_10_t2d	6313	50	470	8	0.0298654	(9) Microtubuli	1.10374	2.39167	2.169	Beta cells	2.39167	1.11627	5.12429	0.388776
gloyn_crispr	6313	50	309	6	0.0339757	(9) Microtubuli	1.29375	2.68227	2.4804	Beta cells	2.68227	1.13418	6.34342	0.439161
all_exocytosis_a_cells	6313	50	1602	18	0.061862	(9) Microtubuli	0.50452	1.66158	1.42341	Beta cells	1.66158	0.930059	2.96845	0.296058
anti_cor_exocytosis_t2d	6313	50	346	5	0.13688	(9) Microtubuli	0.867554	1.92962	1.83666	Beta cells	1.92962	0.76105	4.89249	0.474683
pos_1m_m_1_non-t2d	6313	50	350	5	0.141718	(9) Microtubuli	0.850971	1.90596	1.81536	Beta cells	1.90596	0.751771	4.83216	0.474647
t2d_suzuki	6313	50	265	4	0.156704	(9) Microtubuli	0.930405	1.99967	1.91969	Beta cells	1.99967	0.71446	5.59677	0.525107
insulion_secretion_GWAS	6313	50	27	1	0.193572	(9) Microtubuli	2.22537	4.8956	4.81769	Beta cells	4.8956	0.651367	36.7948	1.02909
pos_1m_m_8_t2d	6313	50	63	1	0.395554	(9) Microtubuli	1.00297	2.04115	2.02032	Beta cells	2.04115	0.277446	15.0165	1.01818
neg_10m_m_11_t2d	6313	50	184	2	0.430665	(9) Microtubuli	0.456692	1.39217	1.37648	Beta cells	1.39217	0.335777	5.7721	0.725598
neg_10m_m_4_non-t2d	6313	50	363	3	0.555067	(9) Microtubuli	0.0613906	1.04663	1.04383	Beta cells	1.04663	0.32419	3.379	0.597961
All	6313	50	132	1	0.653791	(9) Microtubuli	-0.0641403	0.955289	0.956183	Beta cells	0.955289	0.130917	6.97064	1.014
all_exocytosis_b_cells	6313	50	799	5	0.776232	(9) Microtubuli	-0.33987	0.765323	0.788791	Beta cells	0.765323	0.302885	1.9338	0.472932
pos_10m_m_9_t2d	6313	50	209	1	0.815483	(9) Microtubuli	-0.727105	0.594093	0.602212	Beta cells	0.594093	0.08164	4.32321	1.01261
all_exocytosis_b_cells	6313	53	799	12	0.0301849	(6) Glycolysis	0.8391	2.03539	1.80096	Beta cells	2.03539	1.0651	3.88962	0.330419
anti_cor_exocytosis_healthy	6313	53	212	5	0.0316746	(6) Glycolysis	1.4902	3.04599	2.85298	Beta cells	3.04599	1.2001	7.73108	0.475215
neg_10m_m_11_t2d	6313	53	184	4	0.067741	(6) Glycolysis	1.37263	2.75737	2.62474	Beta cells	2.75737	0.98446	7.7231	0.525479
anti_cor_exocytosis_t2d	6313	53	346	6	0.068211	(6) Glycolysis	1.04652	2.22278	2.08435	Beta cells	2.22278	0.943696	5.23553	0.437097
pos_1m_m_1_non-t2d	6313	53	350	4	0.33839	(6) Glycolysis	0.444978	1.3953	1.36547	Beta cells	1.3953	0.500648	3.88871	0.522941
all_exocytosis_a_cells	6313	53	1602	15	0.361138	(6) Glycolysis	0.157422	1.16232	1.11638	Beta cells	1.16232	0.63766	2.11867	0.306311
Finemapped	6313	53	65	1	0.423518	(6) Glycolysis	0.873822	1.86178	1.84552	Beta cells	1.86178	0.253475	13.6748	1.01736
pos_10m_m_2_non-t2d	6313	53	89	1	0.530292	(6) Glycolysis	0.420456	1.34878	1.3422	Beta cells	1.34878	0.184388	9.86616	1.01526
neg_1m_m_10_t2d	6313	53	470	4	0.563898	(6) Glycolysis	0.0196726	1.01498	1.01385	Beta cells	1.01498	0.36469	2.82481	0.522232
neg_10m_m_4_non-t2d	6313	53	363	3	0.595169	(6) Glycolysis	-0.0226737	0.983333	0.984277	Beta cells	0.983333	0.305222	3.16801	0.596892
t2d_suzuki	6313	53	265	2	0.658958	(6) Glycolysis	-0.153659	0.894207	0.898199	Beta cells	0.894207	0.216526	3.6929	0.723586
All	6313	53	132	1	0.675226	(6) Glycolysis	-0.148205	0.899736	0.901628	Beta cells	0.899736	0.123444	6.55781	1.01342
gloyn_crispr	6313	53	309	2	0.740487	(6) Glycolysis	-0.375273	0.760427	0.769467	Beta cells	0.760427	0.184267	3.1381	0.72321
pos_10m_m_9_t2d	6313	53	209	1	0.833349	(6) Glycolysis	-0.81117	0.559541	0.567852	Beta cells	0.559541	0.0769795	4.06714	1.01203
cor_exocytosis_healthy	6313	53	217	1	0.844585	(6) Glycolysis	-0.865362	0.538105	0.54682	Beta cells	0.538105	0.0740432	3.91065	1.01194
neg_10m_m_4_non-t2d	7519	95	397	38	1.60435e-24	(4) Ribosome	2.9214	13.1198	8.27187	alpha cells	13.1198	8.5863	20.0469	0.216302
all_exocytosis_a_cells	7519	95	1901	61	9.67091e-16	(4) Ribosome	1.34466	5.44476	2.59076	alpha cells	5.44476	3.56754	8.30976	0.215703
neg_1m_m_10_t2d	7519	95	566	33	1.55891e-14	(4) Ribosome	2.20621	6.88141	4.83839	alpha cells	6.88141	4.46999	10.5937	0.220121
anti_cor_exocytosis_t2d	7519	95	396	13	0.00133415	(4) Ribosome	1.37755	2.91451	2.65252	alpha cells	2.91451	1.60901	5.27924	0.303103
pos_1m_m_1_non-t2d	7519	95	391	12	0.00359653	(4) Ribosome	1.28041	2.68748	2.47432	alpha cells	2.68748	1.45429	4.96636	0.313308
all_exocytosis_b_cells	7519	95	873	20	0.00558686	(4) Ribosome	0.85856	2.05424	1.83229	alpha cells	2.05424	1.24797	3.38141	0.254279
neg_10m_m_11_t2d	7519	95	219	7	0.0204884	(4) Ribosome	1.33904	2.70605	2.58034	alpha cells	2.70605	1.23832	5.91341	0.398844
cor_exocytosis_healthy	7519	95	235	5	0.175689	(4) Ribosome	0.751881	1.73768	1.69886	alpha cells	1.73768	0.699405	4.3173	0.464325
fasting_glucose_GWAS	7519	95	51	1	0.478295	(4) Ribosome	0.634044	1.56894	1.56295	alpha cells	1.56894	0.214481	11.4768	1.01527
anti_cor_exocytosis_healthy	7519	95	218	3	0.523407	(4) Ribosome	0.123248	1.09338	1.09043	alpha cells	1.09338	0.343485	3.48042	0.590756
neg_1m_m_3_non-t2d	7519	95	133	1	0.818452	(4) Ribosome	-0.748813	0.587685	0.592026	alpha cells	0.587685	0.0813116	4.24754	1.00913
gloyn_crispr	7519	95	357	3	0.83613	(4) Ribosome	-0.588348	0.651253	0.662266	alpha cells	0.651253	0.205212	2.06679	0.589211
t2d_suzuki	7519	95	310	1	0.982146	(4) Ribosome	-1.96965	0.244956	0.252904	alpha cells	0.244956	0.0340351	1.76299	1.00698
pos_1m_m_1_non-t2d	7519	130	391	22	7.55195e-07	(3) Mitochondria	1.70236	3.87534	3.38874	alpha cells	3.87534	2.42146	6.20215	0.23993
all_exocytosis_a_cells	7519	130	1901	47	0.00360208	(3) Mitochondria	0.516003	1.69055	1.44089	alpha cells	1.69055	1.17752	2.4271	0.184512
anti_cor_exocytosis_healthy	7519	130	218	10	0.00438203	(3) Mitochondria	1.4077	2.877	2.73262	alpha cells	2.877	1.48746	5.56462	0.336571
neg_10m_m_11_t2d	7519	130	219	9	0.0134069	(3) Mitochondria	1.2491	2.54274	2.43593	alpha cells	2.54274	1.27416	5.07435	0.352529
neg_10m_m_4_non-t2d	7519	130	397	11	0.0816516	(3) Mitochondria	0.680394	1.67704	1.61975	alpha cells	1.67704	0.896653	3.13661	0.319446
pos_1m_m_8_t2d	7519	130	83	3	0.173009	(3) Mitochondria	1.06388	2.15817	2.13144	alpha cells	2.15817	0.672575	6.92517	0.594848
gloyn_crispr	7519	130	357	7	0.422185	(3) Mitochondria	0.181532	1.14455	1.13677	alpha cells	1.14455	0.530406	2.46981	0.392411
all_exocytosis_b_cells	7519	130	873	16	0.441973	(3) Mitochondria	0.0841194	1.06975	1.06116	alpha cells	1.06975	0.630867	1.81394	0.269429
pos_10m_m_2_non-t2d	7519	130	111	2	0.575828	(3) Mitochondria	0.0595414	1.04358	1.04291	alpha cells	1.04358	0.25492	4.27215	0.719113
pos_10m_m_9_t2d	7519	130	249	4	0.629735	(3) Mitochondria	-0.106045	0.925688	0.927975	alpha cells	0.925688	0.339336	2.52522	0.512014
neg_1m_m_10_t2d	7519	130	566	9	0.652621	(3) Mitochondria	-0.120776	0.912325	0.918395	alpha cells	0.912325	0.460962	1.80565	0.348306
anti_cor_exocytosis_t2d	7519	130	396	6	0.688081	(3) Mitochondria	-0.190437	0.868362	0.874438	alpha cells	0.868362	0.380311	1.98273	0.421234
All	7519	130	145	2	0.719792	(3) Mitochondria	-0.325952	0.79174	0.794944	alpha cells	0.79174	0.193978	3.23156	0.717596
neg_1m_m_3_non-t2d	7519	130	133	1	0.903711	(3) Mitochondria	-1.20133	0.42618	0.430594	alpha cells	0.42618	0.0591316	3.07162	1.0077
t2d_suzuki	7519	130	310	3	0.909187	(3) Mitochondria	-0.837205	0.544923	0.555425	alpha cells	0.544923	0.172442	1.72197	0.587031
cor_exocytosis_healthy	7519	130	235	1	0.984459	(3) Mitochondria	-2.02256	0.23703	0.242899	alpha cells	0.23703	0.0329932	1.70288	1.00606
anti_cor_exocytosis_healthy	7519	34	218	4	0.016128	(2) Glycolysis	2.02068	4.53022	4.1149	alpha cells	4.53022	1.58195	12.9731	0.53679
fasting_glucose_GWAS	7519	34	51	2	0.0220364	(2) Glycolysis	3.11644	9.48469	8.98559	alpha cells	9.48469	2.21165	40.6753	0.742827
all_exocytosis_b_cells	7519	34	873	6	0.195802	(2) Glycolysis	0.603987	1.63569	1.52351	alpha cells	1.63569	0.675357	3.96158	0.451315
neg_1m_m_10_t2d	7519	34	566	4	0.251	(2) Glycolysis	0.644204	1.64247	1.56688	alpha cells	1.64247	0.576589	4.67872	0.534095
All	7519	34	145	1	0.484979	(2) Glycolysis	0.608953	1.54482	1.5288	alpha cells	1.54482	0.209844	11.3726	1.01852
pos_1m_m_1_non-t2d	7519	34	391	2	0.534286	(2) Glycolysis	0.177837	1.1401	1.13186	alpha cells	1.1401	0.272231	4.77476	0.730727
cor_exocytosis_healthy	7519	34	235	1	0.661088	(2) Glycolysis	-0.0876547	0.939005	0.940799	alpha cells	0.939005	0.12788	6.895	1.01721
pos_10m_m_9_t2d	7519	34	249	1	0.682595	(2) Glycolysis	-0.17114	0.884286	0.88769	alpha cells	0.884286	0.120456	6.49169	1.01709
t2d_suzuki	7519	34	310	1	0.761817	(2) Glycolysis	-0.487262	0.703736	0.71245	alpha cells	0.703736	0.0959351	5.16229	1.0167
all_exocytosis_a_cells	7519	34	1901	7	0.793361	(2) Glycolysis	-0.296326	0.765321	0.813637	alpha cells	0.765321	0.332737	1.7603	0.424972
gloyn_crispr	7519	34	357	1	0.809408	(2) Glycolysis	-0.690918	0.606827	0.618391	alpha cells	0.606827	0.0827581	4.44958	1.01649
anti_cor_exocytosis_t2d	7519	34	396	1	0.841769	(2) Glycolysis	-0.840494	0.54392	0.557334	alpha cells	0.54392	0.0741988	3.98725	1.01635
pos_1m_m_1_non-t2d	7519	46	391	9	0.000502037	(1) Secretory granules	1.91166	4.51528	3.82751	alpha cells	4.51528	2.16356	9.42323	0.375362
cor_exocytosis_healthy	7519	46	235	7	0.000503589	(1) Secretory granules	2.2836	5.70344	4.9877	alpha cells	5.70344	2.52386	12.8887	0.415959
all_exocytosis_a_cells	7519	46	1901	21	0.00210122	(1) Secretory granules	0.852538	2.499	1.81467	alpha cells	2.499	1.39567	4.47456	0.297203
cor_exocytosis_t2d	7519	46	55	3	0.00450146	(1) Secretory granules	3.15637	9.95662	9.37249	alpha cells	9.95662	2.99355	33.1159	0.613151
neg_10m_m_11_t2d	7519	46	219	4	0.0440658	(1) Secretory granules	1.57798	3.21506	3.02245	alpha cells	3.21506	1.1426	9.04654	0.527824
all_exocytosis_b_cells	7519	46	873	9	0.0790321	(1) Secretory granules	0.75285	1.86064	1.69226	alpha cells	1.86064	0.894945	3.86838	0.373426
Finemapped & missense	7519	46	15	1	0.0880184	(1) Secretory granules	3.44587	11.8397	11.604	alpha cells	11.8397	1.52441	91.9557	1.04584
pos_10m_m_2_non-t2d	7519	46	111	2	0.147375	(1) Secretory granules	1.55835	3.07089	2.98085	alpha cells	3.07089	0.735155	12.8277	0.729409
neg_1m_m_10_t2d	7519	46	566	5	0.263032	(1) Secretory granules	0.530033	1.50254	1.44792	alpha cells	1.50254	0.591397	3.81747	0.475728
fasting_glucose_GWAS	7519	46	51	1	0.269493	(1) Secretory granules	1.68034	3.29911	3.24913	alpha cells	3.29911	0.446004	24.4036	1.02096
t2d_suzuki	7519	46	310	3	0.294583	(1) Secretory granules	0.661601	1.62851	1.58752	alpha cells	1.62851	0.502425	5.27851	0.599988
Finemapped	7519	46	70	1	0.3505	(1) Secretory granules	1.22348	2.38454	2.35444	alpha cells	2.38454	0.324075	17.5454	1.01826
pos_1m_m_8_t2d	7519	46	83	1	0.400792	(1) Secretory granules	0.977724	2.00298	1.98118	alpha cells	2.00298	0.272822	14.7053	1.01713
neg_10m_m_4_non-t2d	7519	46	397	3	0.441108	(1) Secretory granules	0.30473	1.25351	1.23698	alpha cells	1.25351	0.387184	4.05826	0.59939
All	7519	46	145	1	0.592807	(1) Secretory granules	0.172854	1.13102	1.12817	alpha cells	1.13102	0.154836	8.26168	1.01455
gloyn_crispr	7519	46	357	1	0.89402	(1) Secretory granules	-1.12702	0.444257	0.456339	alpha cells	0.444257	0.0610619	3.2322	1.01251
anti_cor_exocytosis_t2d	7519	46	396	1	0.917625	(1) Secretory granules	-1.27659	0.3982	0.411282	alpha cells	0.3982	0.0547461	2.89633	1.01237
