# Supplementary material for: Single-cell mRNA-regulation analysis reveals cell type-specific mechanisms of type 2 diabetes
Source: Nat Commun. 2025 Oct 27;16:9475. doi: 10.1038/s41467-025-65060-z (PMC12559761; doi:10.1038/s41467-025-65060-z)
Supplement: Supplementary file 6 — Supplementary Data 4 [file 41467_2025_65060_MOESM6_ESM.xlsx]

## Sheet: Sheet1
Supplementary Data 4. mRNA expression of target genes in four large human islet bulkRNAseq datasets
	Humanislets.com					Islet Gene View (https://mae.crc.med.lu.se/IsletGeneView/) PMID: 35948367
Feature	Log2FC	Average level	T_statistic	P_value	Adjusted p_value	Symbol	logFC	AveExpr	t	P.Value	adj.P.Val	B
ATRAID	Not in the list					ATRAID	0.0335889	6.44748	0.428987	0.668445	0.843061	-6.35521
CEBPG	-0.0987	6.21	-0.731	0.466	0.787	CEBPG	-0.0404928	6.66003	-0.433029	0.665511	0.842003	-6.3581
DBI	-0.0343	5.83	-0.235	0.814	0.946	DBI	-0.185659	6.66193	-2.45723	0.0149475	0.168237	-3.5373
DSTN	Not in the list					DSTN	0.0445398	8.85587	0.668786	0.504487	0.745237	-6.19858
GABARAP	0.0115	3.47	0.0951	0.924	0.979	GABARAP	-0.574599	3.60952	-1.91432	0.0571638	0.292534	-4.33753
SPIRE1	-0.2	5.81	-1.55	0.124	0.455	SPIRE1	-0.31995	6.27646	-4.21144	4.00211e-05	0.00793267	1.85057
TMEM176A	0.154	6.04	1.02	0.308	0.67	TMEM176A	0.268819	6.0761	2.60506	0.00995307	0.140373	-3.16681
TMEM176B	0.299	6.28	1.8	0.0743	0.359	TMEM176B	0.276244	6.82996	2.37521	0.0185891	0.183272	-3.7291
Solimena et al. IO (organ donor islets) PMID: 29185012
PROBEID	ENTREZID	SYMBOL	GENENAME	CHROMOSOME	ALIGNMENTS	logFC	AveExpr	t	P.Value	adj.P.Val	B	RATIO
219329_s_at	51374	ATRAID	all-trans retinoic acid-induced differentiation factor	chr2p23.3	chr2:27435227-27440025 (+) // 97.11 // p23.3	-0.254669	11.3652	-4.50479	1.77268683059504e-05	0.00213724	2.74157	0.83818
204203_at	1054	CEBPG	CCAAT/enhancer binding protein (C/EBP), gamma	chr19q13.11	chr19:33864647-33870896 (+) // 100.0 // q13.11	0.15275	10.2272	1.46688	0.145483	0.32576	-5.09985	1.11169
202428_x_at	1622	DBI	diazepam binding inhibitor (GABA receptor modulator, acyl-CoA binding protein)	chr2q12-q21	chr2:120125160-120130116 (+) // 100.0 // q14.2	-0.087178	12.9831	-2.72564	0.00755409	0.0501737	-2.67923	0.941362
201021_s_at	11034	DSTN	destrin (actin depolymerizing factor)	chr20p12.1	chr20:17550515-17588995 (+) // 98.19 // p12.1	0.0397394	11.8165	0.788195	0.43241	0.636077	-5.82595	1.02793
200645_at	11337	GABARAP	GABA(A) receptor-associated protein	chr17p13.1	chr17:7143739-7145753 (-) // 96.43 // p13.1	-0.00889869	12.9705	-0.282834	0.777877	0.880726	-6.08546	0.993851
224995_at	56907	SPIRE1	spire homolog 1 (Drosophila)	chr18p11.21	chr18:12446299-12546905 (-) // 92.38 // p11.21	-0.240335	9.57907	-3.3065	0.0013049	0.0181848	-1.13886	0.846549
218345_at	55365	TMEM176A	transmembrane protein 176A	chr7q36.1	chr7:150497885-150502207 (+) // 96.07 // q36.1	-0.374881	11.161	-2.32651	0.0219684	0.0981583	-3.58939	0.771169
236348_at	28959	TMEM176B	transmembrane protein 176B	chr7q36.1	chr7:150487476-150488180 (-) // 86.38 // q36.1	-0.257651	6.4942	-2.20219	0.0299032	0.11898	-3.84671	0.836449
Solimena et al. LP (partially pancreatectomized patients) PMID: 29185012
PROBEID	ENTREZID	SYMBOL	GENENAME	CHROMOSOME	ALIGNMENTS	logFC	AveExpr	t	P.Value	adj.P.Val	B	RATIO
219329_s_at	51374	ATRAID	all-trans retinoic acid-induced differentiation factor	chr2p23.3	chr2:27435227-27440025 (+) // 97.11 // p23.3	-0.0100733	11.7691	-0.276923	0.782412	0.903697	-6.14166	0.993042
225527_at	1054	CEBPG	CCAAT/enhancer binding protein (C/EBP), gamma	chr19q13.11	chr19:33871426-33873592 (+) // 92.33 // q13.11	-0.174248	9.86552	-2.03435	0.0445697	0.22122	-4.21885	0.88623
202428_x_at	1622	DBI	diazepam binding inhibitor (GABA receptor modulator, acyl-CoA binding protein)	chr2q12-q21	chr2:120125160-120130116 (+) // 100.0 // q14.2	-0.117846	12.7686	-2.75833	0.00691148	0.0861608	-2.63745	0.921563
201021_s_at	11034	DSTN	destrin (actin depolymerizing factor)	chr20p12.1	chr20:17550515-17588995 (+) // 98.19 // p12.1	-0.0719791	10.8164	-0.975714	0.331566	0.599154	-5.72048	0.951332
200645_at	11337	GABARAP	GABA(A) receptor-associated protein	chr17p13.1	chr17:7143739-7145753 (-) // 96.43 // p13.1	-0.0505403	13.0209	-1.92756	0.0567535	0.249789	-4.41544	0.965575
224995_at	56907	SPIRE1	spire homolog 1 (Drosophila)	chr18p11.21	chr18:12446299-12546905 (-) // 92.38 // p11.21	-0.170759	9.75979	-2.25039	0.0266192	0.169734	-3.79162	0.888375
218345_at	55365	TMEM176A	transmembrane protein 176A	chr7q36.1	chr7:150497885-150502207 (+) // 96.07 // q36.1	0.281716	11.1043	2.49125	0.014379	0.124719	-3.26993	1.21564
220532_s_at	28959	TMEM176B	transmembrane protein 176B	chr7q36.1	chr7:150488388-150493785 (-) // 94.78 // q36.1	0.294719	10.683	2.53453	0.0128143	0.11776	-3.17123	1.22665
