# Supplementary material for: Single-cell mRNA-regulation analysis reveals cell type-specific mechanisms of type 2 diabetes
Source: Nat Commun. 2025 Oct 27;16:9475. doi: 10.1038/s41467-025-65060-z (PMC12559761; doi:10.1038/s41467-025-65060-z)
Supplement: Supplementary file 7 — Supplementary Data 5 [file 41467_2025_65060_MOESM7_ESM.xlsx]

## Sheet: DESeq_Cebpg_KD_vs_NC_all
Supplementary Data 5. Differentially expressed genes and GO-term analysis for Cebpg KD INS-1 832/13 cells.
Gene symbol	baseMean	log2FoldChange		Adjusted p-value		GO-terms down-regulated genes				GO-terms up-regulated genes
Prkaa2	1145.1398189382	-0.981916633648207		3.45805533794315e-36		GO biological process complete	Fold Enrichment	Adjusted p-value		GO biological process complete	Fold Enrichment	Adjusted p-value
St14	851.043531500665	-1.01665514348818		1.03061921881241e-35		axon target recognition (GO:0007412)	35.17	1.50E-02		amino disaccharide catabolic process (GO:0052782)	25.06	3.44E-02
Rpl15	11096.7461986569	0.627554045649323		2.36513679671027e-35		negative regulation of anion transmembrane transport (GO:1903960)	21.10	3.43E-02		dermatan sulfate catabolic process (GO:0030209)	25.06	3.43E-02
Reep3	2475.17643862494	0.962124039064254		8.45072598588042e-35		negative regulation of steroid hormone secretion (GO:2000832)	17.58	4.75E-02		negative regulation of respiratory burst involved in inflammatory response (GO:0060266)	20.05	4.90E-02
Cpd	3404.6005440055	0.701943967066613		1.98210094776501e-31		positive regulation of glucocorticoid receptor signaling pathway (GO:2000324)	17.58	4.74E-02		trophectodermal cell proliferation (GO:0001834)	20.05	4.89E-02
Pklr	1861.0754645223	-0.754491629680203		2.651172704807e-31		positive regulation of centrosome duplication (GO:0010825)	17.58	4.73E-02		regulation of calcium ion export across plasma membrane (GO:1905912)	20.05	4.88E-02
Ybx1-ps20	2613.43791268276	0.677409747432017		1.17884267825856e-29		regulation of glucocorticoid receptor signaling pathway (GO:2000322)	11.72	2.73E-02		positive regulation of protein folding (GO:1903334)	20.05	4.86E-02
Fstl5	417.502380666667	-1.34871607058051		4.22376381384544e-28		secondary alcohol biosynthetic process (GO:1902653)	11.38	4.31E-06		protein catabolic process in the vacuole (GO:0007039)	16.71	3.71E-03
Tmem38a	1115.97210246165	-0.904322431634818		2.57932787911026e-25		cholesterol biosynthetic process (GO:0006695)	11.38	4.27E-06		lysosomal protein catabolic process (GO:1905146)	16.71	3.69E-03
Hspa12a	467.047068126567	-1.30515751625364		3.20060847830327e-24		sterol biosynthetic process (GO:0016126)	10.18	9.68E-06		signal peptide processing (GO:0006465)	12.15	3.29E-02
Pdcd4	1058.64136424857	-0.901266825527813		4.77421583527209e-24		collateral sprouting (GO:0048668)	10.05	4.07E-02		ER overload response (GO:0006983)	11.14	4.08E-02
Ckb	1419.20186478122	0.756424083374214		1.9530591705609e-23		protein localization to microtubule (GO:0035372)	10.05	4.06E-02		chondrocyte proliferation (GO:0035988)	11.14	4.07E-02
Cyb561	839.528025415759	0.855020549899149		2.39682028107304e-23		acyl-CoA biosynthetic process (GO:0071616)	9.47	1.58E-03		negative regulation of endoplasmic reticulum unfolded protein response (GO:1900102)	11.14	4.06E-02
Cebpg	1381.69264807868	-0.821364315262454		3.60566829499062e-21		thioester biosynthetic process (GO:0035384)	9.47	1.57E-03		insulin metabolic process (GO:1901142)	11.14	1.27E-02
Selenot	2373.97832521491	0.568799307413075		5.89364909017832e-21		response to human chorionic gonadotropin (GO:0044752)	9.38	4.82E-02		glycolipid catabolic process (GO:0019377)	10.28	4.89E-02
C8h11orf54	2654.5896780501	0.553714461479646		9.66263097117562e-21		intestinal epithelial cell development (GO:0060576)	9.38	4.81E-02		regulation of amyloid precursor protein biosynthetic process (GO:0042984)	10.28	4.88E-02
Cd164	11721.0636346566	0.470757110077124		1.40393253359059e-20		regulation of collateral sprouting (GO:0048670)	9.26	1.63E-02		regulation of protein exit from endoplasmic reticulum (GO:0070861)	9.83	1.83E-02
Ralgapa2	1732.97674878195	-0.626538345744895		1.40393253359059e-20		long-term synaptic depression (GO:0060292)	8.79	1.93E-02		peptide hormone processing (GO:0016486)	8.72	9.47E-03
Slc12a2	2281.86589084614	-0.669359494200541		2.32395284168451e-20		cellular response to oxygen-glucose deprivation (GO:0090650)	8.79	1.93E-02		protein targeting to ER (GO:0045047)	7.86	2.11E-03
Arhgap36	657.033347105284	-0.944096315613839		2.37949476503084e-20		cellular response to testosterone stimulus (GO:0071394)	8.79	1.92E-02		membrane lipid catabolic process (GO:0046466)	7.71	1.54E-02
NA	1480.51076107564	-0.58114341080717		8.85577713777761e-20		nucleoside diphosphate metabolic process (GO:0009132)	8.44	7.70E-03		growth plate cartilage development (GO:0003417)	7.60	4.09E-02
Mmp17	96.1553236576224	-2.12479950555128		2.39908089656477e-19		intestinal epithelial cell differentiation (GO:0060575)	7.99	2.64E-02		sphingolipid catabolic process (GO:0030149)	7.60	4.07E-02
Ybx1	3498.5215913621	0.625435669489551		2.80350357073505e-19		neurotrophin signaling pathway (GO:0038179)	7.82	1.03E-02		negative regulation of response to endoplasmic reticulum stress (GO:1903573)	7.52	9.94E-04
Stxbp1	2286.51201191852	-0.550586990733871		2.94525273019369e-19		cell redox homeostasis (GO:0045454)	7.54	1.19E-02		regulation of glycogen biosynthetic process (GO:0005979)	7.16	2.02E-02
Gfm1	817.878407715179	0.715199574495754		7.93367730964694e-19		actin filament polymerization (GO:0030041)	7.03	4.02E-02		regulation of glucan biosynthetic process (GO:0010962)	7.16	2.01E-02
Shmt1	1757.49401999306	-0.593707386940269		1.53050926520244e-18		purine nucleoside bisphosphate biosynthetic process (GO:0034033)	7.03	6.28E-03		developmental pigmentation (GO:0048066)	7.04	3.73E-03
Lpl	786.621810458559	0.773481989521299		1.53050926520244e-18		ribonucleoside bisphosphate biosynthetic process (GO:0034030)	7.03	6.26E-03		establishment of protein localization to endoplasmic reticulum (GO:0072599)	7.04	3.72E-03
Tsn	2993.6596137252	0.46669354626431		3.03600303802306e-18		nucleoside bisphosphate biosynthetic process (GO:0033866)	7.03	6.24E-03		signaling receptor ligand precursor processing (GO:0140448)	6.91	2.28E-02
Rnf2	804.893898669863	0.864048151415017		3.59529577989749e-18		isoprenoid biosynthetic process (GO:0008299)	6.81	1.80E-02		autophagosome maturation (GO:0097352)	6.47	2.87E-02
Znrf2	4503.3583166478	-0.492920936956898		8.01518949353548e-18		axon extension (GO:0048675)	6.73	1.26E-03		maternal placenta development (GO:0001893)	6.40	2.64E-03
Degs1	545.391047491674	0.86476288540548		8.26205814203023e-18		negative chemotaxis (GO:0050919)	6.31	1.01E-02		decidualization (GO:0046697)	6.16	1.59E-02
Ncald	1268.65473108961	0.713938078531846		2.22339606335582e-17		negative regulation of axonogenesis (GO:0050771)	6.17	9.23E-04		cellular response to lipoprotein particle stimulus (GO:0071402)	6.08	3.69E-02
Alg2	1734.06914713002	0.553883502892761		2.5497270305708e-17		central nervous system neuron axonogenesis (GO:0021955)	5.70	3.58E-02		oligosaccharide metabolic process (GO:0009311)	5.94	8.43E-03
Hsp90aa1	14282.7651078875	0.515077499423833		4.05231348050207e-17		glycolytic process (GO:0006096)	5.55	3.97E-02		response to fluid shear stress (GO:0034405)	5.71	2.20E-02
Resp18	5294.49897336498	0.537063189418812		4.74139949700038e-17		histone acetylation (GO:0016573)	5.52	8.85E-03		substantia nigra development (GO:0021762)	5.57	2.41E-02
Pcp4l1	440.498953565985	1.13516050436582		4.8363577389489e-17		pyruvate metabolic process (GO:0006090)	5.50	1.96E-03		regulation of polysaccharide biosynthetic process (GO:0032885)	5.57	4.96E-02
Sgms1	1201.27771959872	-0.614957427893536		5.25137970403381e-17		acyl-CoA metabolic process (GO:0006637)	5.48	4.48E-04		regulation of glycogen metabolic process (GO:0070873)	5.57	4.95E-02
Osbp	3669.3909456825	0.424784128802532		7.12697751220437e-17		thioester metabolic process (GO:0035383)	5.48	4.46E-04		regulation of glycoprotein metabolic process (GO:1903018)	5.44	2.66E-02
Ugt8	1630.94112571525	-0.517436966739413		1.16150891026498e-16		cholesterol metabolic process (GO:0008203)	5.46	2.14E-05		glycogen metabolic process (GO:0005977)	5.35	1.45E-02
NA	1229.05364444517	-0.637524214541086		1.17971245776502e-16		negative regulation of axon extension (GO:0030517)	5.28	4.80E-02		glucan metabolic process (GO:0044042)	5.24	1.58E-02
Raly	3330.14450197842	-0.485662630003222		1.19814897999245e-16		positive regulation of cardiac muscle hypertrophy (GO:0010613)	5.28	4.79E-02		response to unfolded protein (GO:0006986)	4.95	1.48E-03
Ccz1	1656.2623250309	-0.528879266960197		1.22140769882863e-16		regulation of neuron migration (GO:2001222)	5.24	2.37E-02		protein localization to endoplasmic reticulum (GO:0070972)	4.86	2.27E-02
Pdia6	7091.81076949953	0.460284241921563		2.14873213388758e-16		regulation of carbohydrate catabolic process (GO:0043470)	5.19	5.93E-03		regulation of response to endoplasmic reticulum stress (GO:1905897)	4.77	6.77E-03
Gap43	563.279893721068	-0.833090181283453		1.04068042287239e-15		alcohol biosynthetic process (GO:0046165)	5.14	3.66E-04		negative regulation of innate immune response (GO:0045824)	4.77	6.74E-03
Necab2	798.278652052103	0.671283713479413		1.23482215346905e-15		regulation of glycolytic process (GO:0006110)	5.13	2.62E-02		antigen processing and presentation (GO:0019882)	4.71	7.40E-03
Osbpl1a	904.931160176559	0.763746993041603		1.6209110287435e-15		sterol metabolic process (GO:0016125)	4.98	5.85E-05		polysaccharide metabolic process (GO:0005976)	4.70	1.45E-02
NA	4302.44224457852	0.407826343368191		4.01522633757706e-15		neuron projection extension (GO:1990138)	4.96	1.90E-03		response to vitamin D (GO:0033280)	4.68	4.95E-02
Rap1gds1	672.309528660116	0.713755631801495		1.0912044618683e-14		negative regulation of neurogenesis (GO:0050768)	4.96	1.79E-06		response to topologically incorrect protein (GO:0035966)	4.68	5.84E-04
Get1	749.380131943463	0.707559968334294		1.11762066560423e-14		synapse assembly (GO:0007416)	4.86	5.69E-04		lysosome organization (GO:0007040)	4.56	1.68E-02
Ntn1	240.98549589998	-1.07800303409976		1.20359644683924e-14		regulation of extent of cell growth (GO:0061387)	4.84	1.60E-04		lytic vacuole organization (GO:0080171)	4.56	1.68E-02
Slc35g1	1122.0928506738	-0.593832860421248		1.28600688912702e-14		purine nucleoside bisphosphate metabolic process (GO:0034032)	4.81	6.25E-04		energy reserve metabolic process (GO:0006112)	4.53	3.13E-02
Slc4a4	353.792734026606	-0.932725343720227		1.40260860554607e-14		ribonucleoside bisphosphate metabolic process (GO:0033875)	4.81	6.22E-04		cytoskeleton-dependent cytokinesis (GO:0061640)	4.52	9.55E-03
Hadh	13339.163419122	0.438139275590444		4.03658438771031e-14		nucleoside bisphosphate metabolic process (GO:0033865)	4.81	6.19E-04		protein folding (GO:0006457)	4.46	1.88E-05
Cggbp1	2118.07874586957	0.459700696128788		7.06229199617636e-14		secondary alcohol metabolic process (GO:1902652)	4.77	9.05E-05		cytokinesis (GO:0000910)	4.40	1.13E-02
Cdh2	1697.35941624903	-0.499069407842555		1.04307780259896e-13		negative regulation of nervous system development (GO:0051961)	4.73	3.46E-06		maternal process involved in female pregnancy (GO:0060135)	4.38	6.49E-03
Enpp5	1761.49272257651	0.492449689456764		1.5021808944048e-13		negative regulation of synaptic transmission (GO:0050805)	4.65	4.07E-02		Golgi organization (GO:0007030)	4.22	2.75E-03
Fxyd6	2783.21011948172	0.555789130125375		1.64528425244568e-13		regulation of histone modification (GO:0031056)	4.65	4.06E-02		autophagy (GO:0006914)	4.20	6.35E-07
Got2	3940.58891756552	0.375646844645168		2.30176301177076e-13		internal protein amino acid acetylation (GO:0006475)	4.61	2.19E-02		process utilizing autophagic mechanism (GO:0061919)	4.20	6.25E-07
Acox1	1134.44897137438	0.570738115676331		2.73568542649264e-13		internal peptidyl-lysine acetylation (GO:0018393)	4.61	2.19E-02		regulation of osteoclast differentiation (GO:0045670)	4.12	2.84E-02
Tm6sf2	171.064704897258	-1.28712311161494		2.99712061039576e-13		steroid biosynthetic process (GO:0006694)	4.59	1.74E-03		regulation of protein dephosphorylation (GO:0035304)	4.12	2.83E-02
Nup210	2046.71757640992	-0.437200927767087		3.70863219236306e-13		regulation of glial cell proliferation (GO:0060251)	4.56	4.40E-02		protein localization to extracellular region (GO:0071692)	4.03	2.25E-03
Il17rb	403.042269818568	-1.03573818445272		3.94898773659101e-13		long-term synaptic potentiation (GO:0060291)	4.54	2.37E-02		establishment of protein localization to extracellular region (GO:0035592)	3.99	4.21E-03
Saraf	2322.69789688875	0.422165400392233		4.01621454645035e-13		regulation of synaptic vesicle exocytosis (GO:2000300)	4.54	2.37E-02		ensheathment of neurons (GO:0007272)	3.88	5.10E-03
Eef1g	27564.916239838	-0.288806899529242		7.82093392467272e-13		presynaptic modulation of chemical synaptic transmission (GO:0099171)	4.47	2.58E-02		axon ensheathment (GO:0008366)	3.88	5.08E-03
Mapkapk2	2233.17801608843	0.492426120362133		8.5214640041137e-13		regulation of axonogenesis (GO:0050770)	4.45	1.50E-05		protein-containing complex disassembly (GO:0032984)	3.86	8.86E-03
Rell1	515.633114517465	-0.750564699195938		8.87858644870622e-13		purine ribonucleotide biosynthetic process (GO:0009152)	4.43	3.63E-04		response to endoplasmic reticulum stress (GO:0034976)	3.85	4.26E-05
Chga	111486.967855851	0.384418415053613		1.21982318279184e-12		peptidyl-lysine acetylation (GO:0018394)	4.40	2.78E-02		endoplasmic reticulum to Golgi vesicle-mediated transport (GO:0006888)	3.84	2.46E-02
Ginm1	1156.27736361432	0.546206065010466		2.79593210950145e-12		regulation of cell size (GO:0008361)	4.37	1.56E-06		vacuole organization (GO:0007033)	3.82	1.26E-03
Adarb1	612.136050468454	-0.716052343623187		3.46697686081838e-12		developmental cell growth (GO:0048588)	4.24	9.47E-04		sphingolipid metabolic process (GO:0006665)	3.75	6.57E-03
Calr	21327.8285392542	0.34349547698575		5.09677312455674e-12		regulation of cell junction assembly (GO:1901888)	4.21	1.57E-06		negative regulation of protein-containing complex assembly (GO:0031333)	3.75	6.54E-03
Rgs22	384.55433382789	-0.862158003377667		6.10710439911841e-12		ribose phosphate biosynthetic process (GO:0046390)	4.20	3.34E-04		midbrain development (GO:0030901)	3.71	4.88E-02
Mcfd2	1592.28820781957	0.500895931621717		6.56709694992155e-12		ribonucleotide biosynthetic process (GO:0009260)	4.15	6.41E-04		protein secretion (GO:0009306)	3.71	1.15E-02
Pdha1	2225.69435422854	-0.440410857434531		8.24176147097723e-12		negative regulation of cell projection organization (GO:0031345)	4.12	1.27E-05		macroautophagy (GO:0016236)	3.71	1.65E-03
NA	1035.37131516598	-0.559671141675518		1.53816822680165e-11		cell growth (GO:0016049)	4.10	1.27E-03		cerebellum development (GO:0021549)	3.66	3.06E-03
Cck	375.13746676497	0.961971412301028		1.85243746161809e-11		developmental growth involved in morphogenesis (GO:0060560)	4.08	4.49E-04		myelination (GO:0042552)	3.65	1.33E-02
Unc5a	684.062369332237	-0.742264174096076		2.26506712412754e-11		cholesterol homeostasis (GO:0042632)	4.06	2.35E-02		positive regulation of insulin secretion (GO:0032024)	3.60	2.26E-02
NA	4130.56170354194	-0.368196280965352		3.70296600119339e-11		positive regulation of cell junction assembly (GO:1901890)	4.05	2.51E-03		regulation of dephosphorylation (GO:0035303)	3.60	2.25E-02
Plcxd3	1159.22425159863	-0.505347368562647		3.70920592401118e-11		negative regulation of neuron projection development (GO:0010977)	4.02	5.01E-04		metencephalon development (GO:0022037)	3.54	2.63E-03
Acaca	1589.44373079813	-0.586978073476925		3.70920592401118e-11		central nervous system neuron development (GO:0021954)	4.00	1.46E-02		positive regulation of autophagy (GO:0010508)	3.50	1.08E-02
Pdia4	7325.31063723026	0.347583848496145		4.15220153628001e-11		regulation of axon extension (GO:0030516)	3.99	8.59E-03		positive regulation of protein secretion (GO:0050714)	3.44	2.14E-03
Slain2	1084.20714946771	0.510359952411974		4.94369967328982e-11		sterol homeostasis (GO:0055092)	3.96	2.68E-02		hindbrain development (GO:0030902)	3.41	5.78E-04
Ins2	27146.5479906306	0.422348603724585		5.31493797893171e-11		regulation of macroautophagy (GO:0016241)	3.95	1.57E-02		membrane lipid metabolic process (GO:0006643)	3.34	6.52E-03
Wdr1	3701.38855107289	0.345642926215242		7.16066557988041e-11		regulation of neurotransmitter secretion (GO:0046928)	3.87	6.16E-03		protein targeting (GO:0006605)	3.34	1.18E-03
Rcn2	625.768886652342	0.605036738586359		8.04238026890084e-11		regulation of carbohydrate metabolic process (GO:0006109)	3.86	8.79E-05		cellular response to starvation (GO:0009267)	3.32	2.98E-03
Pfkfb3	1290.84578595976	-0.635184731111505		8.18408485447031e-11		axonogenesis (GO:0007409)	3.85	1.51E-08		plasma membrane organization (GO:0007009)	3.26	2.71E-02
Tenm3	1959.06000867614	-0.458833986556046		9.20398954371725e-11		regulation of synapse assembly (GO:0051963)	3.82	2.36E-03		response to starvation (GO:0042594)	3.24	4.47E-04
Serinc1	2710.71610485182	0.408651518036474		9.4400486740879e-11		cell projection morphogenesis (GO:0048858)	3.75	2.20E-11		negative regulation of neuron apoptotic process (GO:0043524)	3.21	4.16E-03
Twsg1	761.951119218159	0.584328462214679		9.46838347651562e-11		purine-containing compound biosynthetic process (GO:0072522)	3.73	1.06E-03		maintenance of location (GO:0051235)	3.16	1.56E-02
Rasd1	525.425570662379	0.69412201433315		1.10896953388144e-10		glucose metabolic process (GO:0006006)	3.68	1.44E-02		negative regulation of protein transport (GO:0051224)	3.13	3.54E-02
Mbnl1	487.569158361562	-0.752498258926485		1.32524701246495e-10		neuron projection morphogenesis (GO:0048812)	3.67	1.37E-10		protein processing (GO:0016485)	3.06	9.33E-03
Tmem86a	793.4486605854	-0.577135472625738		1.67264707562309e-10		purine nucleotide biosynthetic process (GO:0006164)	3.66	2.02E-03		carbohydrate metabolic process (GO:0005975)	3.03	1.78E-05
Gast	129.84428266409	1.30146263900238		1.72509431870591e-10		sulfur compound biosynthetic process (GO:0044272)	3.66	2.47E-02		negative regulation of establishment of protein localization (GO:1904950)	3.02	4.48E-02
Thy1	1914.58699754498	0.535655099155944		1.86602168671745e-10		plasma membrane bounded cell projection morphogenesis (GO:0120039)	3.64	1.64E-10		endomembrane system organization (GO:0010256)	3.00	4.21E-06
Lrp11	4249.18275745937	0.405696126433238		1.94815240780584e-10		negative regulation of developmental growth (GO:0048640)	3.62	1.63E-02		negative regulation of neuron death (GO:1901215)	2.99	7.70E-03
Lrpap1	1670.37543884024	0.425892298569369		2.5484244176257e-10		neuron apoptotic process (GO:0051402)	3.60	6.33E-03		regulation of exocytosis (GO:0017157)	2.98	3.99E-03
Ptma	6247.61176350549	0.28969115334597		3.00097987283495e-10		organic hydroxy compound biosynthetic process (GO:1901617)	3.58	1.53E-03		regulation of regulated secretory pathway (GO:1903305)	2.98	2.37E-02
Rps6ka2	2036.81302302812	0.458779062730683		3.47983347759655e-10		nucleotide biosynthetic process (GO:0009165)	3.58	9.44E-04		carbohydrate derivative catabolic process (GO:1901136)	2.97	4.91E-02
Nucb2	6438.5518757556	0.438632089570712		3.47983347759655e-10		positive regulation of peptidyl-serine phosphorylation (GO:0033138)	3.56	4.76E-02		regulation of heart contraction (GO:0008016)	2.95	1.27E-02
Srebf2	2806.51666071334	-0.362029882339857		3.51302417678079e-10		positive regulation of protein binding (GO:0032092)	3.56	4.75E-02		placenta development (GO:0001890)	2.95	1.80E-02
Nptn	1387.87864961601	-0.481826049664225		3.51302417678079e-10		axon guidance (GO:0007411)	3.55	2.54E-04		cellular response to nutrient levels (GO:0031669)	2.94	1.54E-03
P4ha1	2115.14976871278	0.542079106893191		3.95034931298856e-10		neuron projection guidance (GO:0097485)	3.55	2.52E-04		female pregnancy (GO:0007565)	2.94	1.53E-03
Dsg2	2252.93154178105	-0.383737386396588		4.43111199162488e-10		regulation of muscle cell apoptotic process (GO:0010660)	3.55	2.96E-02		positive regulation of protein transport (GO:0051222)	2.91	1.86E-04
Galnt9	1831.61903109872	-0.410291197767026		5.39801705682695e-10		cell part morphogenesis (GO:0032990)	3.55	1.39E-10		regulation of protein secretion (GO:0050708)	2.90	5.82E-04
Zfand2a	2327.90427785154	0.362738467294638		5.73515060209577e-10		neuron death (GO:0070997)	3.54	7.17E-03		positive regulation of secretion by cell (GO:1903532)	2.86	1.14E-04
Cotl1	234.22771891437	0.94535867599048		6.22676754900838e-10		axon development (GO:0061564)	3.54	2.06E-08		vesicle organization (GO:0016050)	2.84	4.48E-03
Tll1	872.975750940738	-0.523492241126433		6.22676754900838e-10		negative regulation of cell development (GO:0010721)	3.54	8.42E-06		regulation of protein transport (GO:0051223)	2.83	8.06E-07
F3	2157.86643291048	0.53381310181928		7.08536072617688e-10		nucleoside phosphate biosynthetic process (GO:1901293)	3.54	1.06E-03		cellular component disassembly (GO:0022411)	2.82	4.90E-03
Cacna1a	1447.04960430552	-0.485386538719248		7.26182579840864e-10		regulation of synapse organization (GO:0050807)	3.52	9.42E-06		blood vessel diameter maintenance (GO:0097746)	2.82	2.55E-02
Baiap3	3777.06769181151	0.379750747437064		8.11342535455794e-10		lipid homeostasis (GO:0055088)	3.52	4.80E-03		regulation of tube diameter (GO:0035296)	2.82	2.55E-02
Ctsd	8043.91357973295	0.317393192366338		8.28795613728287e-10		cell morphogenesis involved in neuron differentiation (GO:0048667)	3.51	5.80E-09		regulation of tube size (GO:0035150)	2.80	2.66E-02
Golt1b	1502.15224054011	0.43321285099971		1.09222369127085e-09		regulation of postsynapse organization (GO:0099175)	3.46	1.37E-02		regulation of peptide hormone secretion (GO:0090276)	2.80	5.28E-03
Myo5a	1582.78242927531	-0.418195029320861		1.14308937336511e-09		Ras protein signal transduction (GO:0007265)	3.44	5.74E-03		regulation of insulin secretion (GO:0050796)	2.78	2.05E-02
Slc8a2	1428.96993569665	-1.01730774726275		1.14786027737856e-09		regulation of synapse structure or activity (GO:0050803)	3.44	1.36E-05		positive regulation of establishment of protein localization (GO:1904951)	2.78	3.63E-04
Ssx2ip	819.105844067805	0.57078834643085		1.20870349724547e-09		positive regulation of neuron projection development (GO:0010976)	3.41	6.23E-04		regulation of establishment of protein localization (GO:0070201)	2.77	9.35E-07
Hmgcr	2247.71027854468	-0.379393320502029		1.26937799023569e-09		hexose metabolic process (GO:0019318)	3.39	9.99E-03		regulation of peptide secretion (GO:0002791)	2.75	6.37E-03
Fat4	161.032910947503	-1.11239323433991		1.28932056540505e-09		protein localization to plasma membrane (GO:0072659)	3.34	1.90E-03		learning (GO:0007612)	2.74	3.16E-02
Gpc4	926.397990151368	-0.496230855928665		1.32606675254468e-09		response to alkaloid (GO:0043279)	3.30	7.86E-03		Golgi vesicle transport (GO:0048193)	2.73	1.74E-02
Enpp2	2954.95349515675	0.369000479213777		1.41471012841576e-09		regulation of neurotransmitter transport (GO:0051588)	3.30	1.92E-02		cellular response to salt (GO:1902075)	2.73	6.74E-03
Tmem131	1260.79642167604	-0.426842547924848		1.63896276062558e-09		dendrite development (GO:0016358)	3.30	1.91E-02		regulation of peptide transport (GO:0090087)	2.73	6.71E-03
Vstm2b	943.505699365895	-0.515967118202641		1.79135079606789e-09		neural tube formation (GO:0001841)	3.29	4.69E-02		intracellular calcium ion homeostasis (GO:0006874)	2.73	2.40E-02
NA	651.437711833283	0.576930608545484		1.99582512805604e-09		cell morphogenesis involved in differentiation (GO:0000904)	3.28	5.28E-09		hormone metabolic process (GO:0042445)	2.73	2.39E-02
Prps1	1491.21515198626	-0.414876021037838		1.99582512805604e-09		regulation of synaptic plasticity (GO:0048167)	3.27	1.80E-04		multi-multicellular organism process (GO:0044706)	2.72	2.84E-03
Dpp7	2601.34739920106	0.428277821361617		2.04136059745365e-09		skin epidermis development (GO:0098773)	3.26	4.87E-02		cellular response to extracellular stimulus (GO:0031668)	2.71	2.94E-03
Pxdn	458.536618846088	-0.653070738727202		2.59688757968815e-09		postsynapse organization (GO:0099173)	3.25	3.24E-02		multi-organism reproductive process (GO:0044703)	2.70	4.15E-03
NA	1113.05968207744	-0.511903052102981		2.97910011485447e-09		purine ribonucleotide metabolic process (GO:0009150)	3.25	2.00E-04		calcium ion homeostasis (GO:0055074)	2.70	1.45E-02
Hspa5	20477.0163879988	0.307477517189577		3.26720156479938e-09		cellular response to carbohydrate stimulus (GO:0071322)	3.25	2.12E-02		cellular response to metal ion (GO:0071248)	2.67	8.37E-03
Cd63	9020.32342034981	0.29395628189522		3.35746036709149e-09		small GTPase mediated signal transduction (GO:0007264)	3.20	2.91E-03		regulation of neuron apoptotic process (GO:0043523)	2.67	4.57E-03
Jade3	771.581885204694	-0.513060661468707		3.44658051963759e-09		regulation of neuron projection development (GO:0010975)	3.20	2.53E-08		regulation of intracellular protein transport (GO:0033157)	2.67	2.14E-02
Ahcyl2	1010.65875667837	-0.48184379975216		3.52046469669608e-09		positive regulation of epithelial cell migration (GO:0010634)	3.18	1.64E-02		intracellular protein transport (GO:0006886)	2.66	3.37E-06
Cep120	852.222244677958	-0.500652707518305		3.85220498582024e-09		regulation of protein stability (GO:0031647)	3.17	2.70E-04		cellular response to inorganic substance (GO:0071241)	2.66	3.68E-03
Scg3	8576.60722381805	0.310446759151992		4.1626174009061e-09		regulation of dendrite development (GO:0050773)	3.17	3.77E-02		negative regulation of hydrolase activity (GO:0051346)	2.66	6.53E-03
Sv2a	1121.27752366965	0.477237599690459		4.1626174009061e-09		regulation of small molecule metabolic process (GO:0062012)	3.15	1.55E-05		positive regulation of secretion (GO:0051047)	2.66	2.83E-04
Lman1	2542.55572729459	0.383000851662834		4.80327622128568e-09		monosaccharide metabolic process (GO:0005996)	3.14	1.18E-02		regulation of intracellular transport (GO:0032386)	2.66	2.76E-03
Zcchc18	2384.45714223949	0.373318347911847		5.24427065864354e-09		ribose phosphate metabolic process (GO:0019693)	3.13	2.20E-04		glycoprotein metabolic process (GO:0009100)	2.65	4.96E-03
Lcor	1362.60579814052	0.4323127535122		5.3533810984341e-09		cellular response to insulin stimulus (GO:0032869)	3.13	5.55E-03		establishment of protein localization to organelle (GO:0072594)	2.65	4.93E-03
Slc38a3	432.429221804468	-0.736476625826008		5.61143921244636e-09		aerobic respiration (GO:0009060)	3.12	4.17E-02		positive regulation of cellular catabolic process (GO:0031331)	2.65	9.09E-03
Odad4	309.566227511025	-0.742304680251493		5.7215232410777e-09		regulation of protein localization to nucleus (GO:1900180)	3.11	1.91E-02		regulation of protein stability (GO:0031647)	2.62	1.01E-02
Grk6	1595.20933464612	-0.375301545608708		6.77057461064027e-09		ribonucleotide metabolic process (GO:0009259)	3.09	3.77E-04		protein maturation (GO:0051604)	2.61	1.45E-02
Cyp4f1	66.8402419423837	-1.63700258921222		8.04053104367756e-09		cerebellum development (GO:0021549)	3.08	3.04E-02		muscle organ development (GO:0007517)	2.61	1.06E-02
Smchd1	841.77368201731	0.47943725541052		8.21469069870051e-09		cell morphogenesis (GO:0000902)	3.08	4.63E-10		regulation of secretion by cell (GO:1903530)	2.57	1.85E-06
Ptprn	6072.08862940273	0.357097122597612		1.08687304891153e-08		negative regulation of MAPK cascade (GO:0043409)	3.08	1.38E-02		response to nutrient (GO:0007584)	2.57	6.85E-03
Cdc42se2	1541.16703219701	0.444553650304997		1.08687304891153e-08		neuron projection development (GO:0031175)	3.07	1.39E-10		protein transport (GO:0015031)	2.56	4.09E-09
Hyou1	7724.30447569789	0.272757051113921		1.09059263537545e-08		negative regulation of cell growth (GO:0030308)	3.07	9.58E-03		response to nutrient levels (GO:0031667)	2.56	5.79E-07
Tmem131l	1921.65165427654	-0.406683814305922		1.25832801476473e-08		cell junction assembly (GO:0034329)	3.04	1.44E-03		regulation of secretion (GO:0051046)	2.56	4.57E-07
Tkt	6100.56781640119	-0.325130459496664		1.32037604996117e-08		cellular component morphogenesis (GO:0032989)	3.04	1.26E-08		negative regulation of defense response (GO:0031348)	2.56	2.99E-02
Etnk1	1675.48953796026	0.408284274431753		1.35160231507756e-08		regulation of stress-activated MAPK cascade (GO:0032872)	3.03	1.04E-02		leukocyte migration (GO:0050900)	2.55	4.10E-02
Lynx1	294.731472209063	0.743999957745104		1.44909554469141e-08		metencephalon development (GO:0022037)	3.03	2.32E-02		wound healing (GO:0042060)	2.54	2.42E-02
Nrtn	319.179984151187	0.801656025594543		1.88526143671394e-08		peptidyl-serine phosphorylation (GO:0018105)	3.02	1.60E-02		positive regulation of catabolic process (GO:0009896)	2.53	5.79E-04
NA	483.784438325297	0.605452053264528		1.97967050888054e-08		protein stabilization (GO:0050821)	3.02	1.60E-02		regulation of vesicle-mediated transport (GO:0060627)	2.53	4.55E-05
Swi5	1888.8021956537	0.401927207115783		2.09806203190392e-08		organophosphate biosynthetic process (GO:0090407)	3.01	1.56E-05		response to wounding (GO:0009611)	2.52	2.17E-03
Selenos	1136.59925408368	0.481370742154752		2.14202256410847e-08		regulation of stress-activated protein kinase signaling cascade (GO:0070302)	2.96	1.27E-02		membrane organization (GO:0061024)	2.51	2.04E-05
Ankfy1	2486.98009573128	-0.348711926904301		2.19961780844394e-08		synapse organization (GO:0050808)	2.94	1.65E-04		protein catabolic process (GO:0030163)	2.51	7.94E-06
Scg2	18388.6886277307	0.336882189063975		2.28451557973692e-08		regulation of protein binding (GO:0043393)	2.93	9.67E-03		secretion by cell (GO:0032940)	2.50	1.69E-03
Sh3kbp1	479.155710092565	-0.615437582208697		2.40013699579507e-08		tube formation (GO:0035148)	2.93	4.23E-02		muscle structure development (GO:0061061)	2.50	3.62E-04
Gstm7	412.544529084399	0.63428074575938		2.606410312734e-08		regeneration (GO:0031099)	2.92	1.08E-03		regulation of protein localization (GO:0032880)	2.49	6.64E-08
Gsn	696.661535229992	0.550134611513784		2.606410312734e-08		regulation of cell projection organization (GO:0031344)	2.92	5.53E-09		intracellular transport (GO:0046907)	2.47	1.39E-09
Myc	943.021084141186	-0.602640967450174		2.63526614238344e-08		positive regulation of small molecule metabolic process (GO:0062013)	2.91	3.05E-02		negative regulation of proteolysis (GO:0045861)	2.47	3.39E-02
Eif5a2	1059.13517830513	0.425526229576716		2.89632841257438e-08		regulation of regulated secretory pathway (GO:1903305)	2.91	3.04E-02		response to reactive oxygen species (GO:0000302)	2.47	4.05E-02
Sdf2l1	752.739248047223	0.590245275402156		3.35834723214142e-08		nucleoside phosphate metabolic process (GO:0006753)	2.90	6.59E-05		locomotory behavior (GO:0007626)	2.47	4.04E-02
Lamp2	2965.8137545171	0.3637326716439		3.47677000352279e-08		regulation of plasma membrane bounded cell projection organization (GO:0120035)	2.87	2.09E-08		regulation of metal ion transport (GO:0010959)	2.47	1.09E-03
Abhd16a	1199.14582143587	0.409707073662595		3.60468058883625e-08		purine nucleotide metabolic process (GO:0006163)	2.85	3.65E-04		apoptotic signaling pathway (GO:0097190)	2.47	2.54E-02
Scoc	971.961395364626	-0.478924888670087		3.65368438250406e-08		regulation of cell growth (GO:0001558)	2.83	6.74E-05		response to extracellular stimulus (GO:0009991)	2.46	1.92E-06
Txnrd1	2749.45903691264	-0.379502649751177		3.86520379461663e-08		regulation of organelle assembly (GO:1902115)	2.83	2.64E-02		establishment of protein localization (GO:0045184)	2.46	7.71E-09
Lrrc39	179.769748500297	0.98081445807855		3.86520379461663e-08		regulation of small GTPase mediated signal transduction (GO:0051056)	2.81	1.38E-02		vascular process in circulatory system (GO:0003018)	2.46	4.11E-02
Acss2	552.015284820637	-0.570657338019844		3.86520379461663e-08		regulation of exocytosis (GO:0017157)	2.81	9.90E-03		cellular response to external stimulus (GO:0071496)	2.45	2.83E-03
Aga	1260.73220783149	0.40111409948279		4.16653377866967e-08		sulfur compound metabolic process (GO:0006790)	2.80	3.63E-03		negative regulation of response to external stimulus (GO:0032102)	2.45	4.90E-03
Copz1	1611.34145152778	-0.38383565162174		4.24426145203076e-08		peptidyl-serine modification (GO:0018209)	2.80	2.86E-02		regulation of cellular localization (GO:0060341)	2.45	2.35E-08
Gulp1	1261.80742906614	0.388375220814228		4.25598662967501e-08		regulation of neurogenesis (GO:0050767)	2.80	4.13E-05		regulation of neurotransmitter levels (GO:0001505)	2.45	4.68E-02
Hnrnpr	1056.41411556024	0.429597476217854		4.69604529033641e-08		regulation of lipid biosynthetic process (GO:0046890)	2.79	2.09E-02		negative regulation of catalytic activity (GO:0043086)	2.44	1.68E-04
Pi4k2b	351.997017778004	0.677795171890131		4.82562206254426e-08		regulation of cellular component size (GO:0032535)	2.79	4.89E-04		regulation of neuron death (GO:1901214)	2.43	1.57E-02
Cdh1	3815.36888533171	-0.313650458996311		5.42125013788676e-08		modulation of chemical synaptic transmission (GO:0050804)	2.78	6.71E-07		regulation of calcium ion transport (GO:0051924)	2.43	2.71E-02
Slc15a2	130.775885945509	-1.10464481382373		5.58002174969276e-08		regulation of trans-synaptic signaling (GO:0099177)	2.78	6.97E-07		negative regulation of cell motility (GO:2000146)	2.41	3.74E-02
Gem	272.621172446606	0.75115514751343		5.6739960637842e-08		nucleotide metabolic process (GO:0009117)	2.76	2.93E-04		positive regulation of protein localization (GO:1903829)	2.40	6.79E-04
Snap91	623.388688868974	0.527529975202545		5.69715051434288e-08		liver development (GO:0001889)	2.75	8.60E-03		macromolecule catabolic process (GO:0009057)	2.40	1.64E-06
Sdk2	792.341958917087	-0.63977765972536		5.70405895462601e-08		cellular response to decreased oxygen levels (GO:0036294)	2.75	3.26E-02		export from cell (GO:0140352)	2.39	1.31E-03
Ndrg4	1988.20209273982	0.36361904093997		7.65832770014721e-08		nucleobase-containing small molecule metabolic process (GO:0055086)	2.74	8.13E-05		cellular catabolic process (GO:0044248)	2.38	7.28E-07
Sumf1	751.342219605063	-0.469311794278523		8.02068012593634e-08		small molecule biosynthetic process (GO:0044283)	2.74	1.19E-04		proteasomal protein catabolic process (GO:0010498)	2.38	3.08E-02
Abhd4	303.187828444643	-0.710019613925935		8.45245145195289e-08		central nervous system neuron differentiation (GO:0021953)	2.74	3.41E-02		regulation of hormone levels (GO:0010817)	2.37	1.44E-04
Anxa4	1347.41528775536	0.439610665608636		8.79339326153632e-08		regulation of nervous system development (GO:0051960)	2.73	8.22E-06		negative regulation of protein metabolic process (GO:0051248)	2.36	1.49E-06
Rasgrp2	71.6013835121596	-1.68174997655504		9.51857611082094e-08		hepaticobiliary system development (GO:0061008)	2.73	9.32E-03		vesicle-mediated transport (GO:0016192)	2.36	5.39E-08
Chdh	767.628256052951	-0.5414888243543		1.00848490932536e-07		purine-containing compound metabolic process (GO:0072521)	2.72	4.92E-04		negative regulation of protein modification process (GO:0031400)	2.33	5.26E-03
Rorc	1256.41751907372	-0.498598460862411		1.03094340639651e-07		steroid metabolic process (GO:0008202)	2.72	9.65E-03		regulation of protein catabolic process (GO:0042176)	2.32	2.81E-02
Dhcr24	1632.33767414507	-0.360101730055693		1.18248396956205e-07		cellular response to oxygen levels (GO:0071453)	2.71	2.66E-02		regulation of hormone secretion (GO:0046883)	2.32	2.87E-02
Golm1	776.952340754773	0.507688802155746		1.21849444943585e-07		positive regulation of cell projection organization (GO:0031346)	2.70	2.93E-04		cell-cell adhesion (GO:0098609)	2.30	1.69E-02
Slc24a2	855.699924579777	-0.456202169631615		1.23292143140122e-07		energy derivation by oxidation of organic compounds (GO:0015980)	2.69	2.01E-02		regulation of hydrolase activity (GO:0051336)	2.29	1.22E-05
Tfdp1	3040.14790475434	0.298088562432173		1.36270121678318e-07		protein localization to cell periphery (GO:1990778)	2.68	1.08E-02		negative regulation of immune system process (GO:0002683)	2.29	6.08E-03
Vmp1	737.717439066806	0.496460193633389		1.38076764516694e-07		positive regulation of cell cycle (GO:0045787)	2.68	4.35E-03		positive regulation of transport (GO:0051050)	2.27	8.28E-07
Rusc1	2876.05428750166	-0.33799686240216		1.40526239452498e-07		cellular response to nutrient levels (GO:0031669)	2.67	8.24E-03		regulation of peptidase activity (GO:0052547)	2.27	2.34E-02
Alg10	1196.29317681434	-0.402516257627037		1.40913029332085e-07		neuron development (GO:0048666)	2.67	3.83E-09		proteolysis involved in protein catabolic process (GO:0051603)	2.26	2.58E-03
Pnrc1	1682.19238069824	0.371926490442686		1.45067279917193e-07		generation of precursor metabolites and energy (GO:0006091)	2.65	6.43E-03		establishment of localization in cell (GO:0051649)	2.26	2.53E-10
Nrsn1	804.690907489797	-0.454792717976102		1.58378741824639e-07		cell junction organization (GO:0034330)	2.65	4.13E-05		organonitrogen compound catabolic process (GO:1901565)	2.25	3.39E-06
Igf2r	4292.64297879055	-0.342613940722956		1.58955965401199e-07		negative regulation of protein localization (GO:1903828)	2.64	3.26E-02		protein localization to organelle (GO:0033365)	2.25	5.80E-04
Mmd2	91.7670135731988	1.2388032955519		1.62618166272131e-07		alcohol metabolic process (GO:0006066)	2.62	5.55E-03		negative regulation of transport (GO:0051051)	2.24	4.56E-03
Cisd2	1398.17134787011	0.381457714448135		1.62618166272131e-07		lipid biosynthetic process (GO:0008610)	2.62	9.87E-05		negative regulation of apoptotic process (GO:0043066)	2.23	1.65E-05
Bsg	12688.3698012664	0.263152752227098		1.71408814559991e-07		regulation of epithelial cell migration (GO:0010632)	2.61	2.64E-02		mitochondrion organization (GO:0007005)	2.22	1.60E-02
Eeig2	170.05437094705	-1.04280516896948		1.75172105868557e-07		cellular response to extracellular stimulus (GO:0031668)	2.60	5.93E-03		response to inorganic substance (GO:0010035)	2.20	1.75E-04
Arrdc4	3672.96936511775	-0.347002593023201		1.77327062907842e-07		regulation of lipid metabolic process (GO:0019216)	2.59	1.80E-03		regulation of protein-containing complex assembly (GO:0043254)	2.18	3.75E-02
Lgals3bp	2111.10597706255	0.31945791073485		1.92160115576377e-07		regulation of developmental growth (GO:0048638)	2.59	1.87E-03		regulation of apoptotic signaling pathway (GO:2001233)	2.17	3.00E-02
Josd1	2017.7231012536	-0.354065613213744		1.92420837798107e-07		negative regulation of cellular component organization (GO:0051129)	2.58	5.01E-06		negative regulation of molecular function (GO:0044092)	2.17	4.70E-05
Cyp4a8	3124.77013130233	-0.310067229337905		2.00664739072356e-07		regulation of cellular component biogenesis (GO:0044087)	2.57	3.86E-08		inorganic ion homeostasis (GO:0098771)	2.17	2.00E-02
Cyp51	2604.00859078043	-0.374006492228039		2.21852199117489e-07		epithelial tube morphogenesis (GO:0060562)	2.56	3.90E-03		secretion (GO:0046903)	2.16	4.20E-03
Yaf2	711.477347376416	0.460029432111662		2.35791904157072e-07		growth (GO:0040007)	2.55	2.90E-04		negative regulation of programmed cell death (GO:0043069)	2.16	4.02E-05
Mob1b	848.623474778596	-0.486625326548644		2.40859012246213e-07		developmental growth (GO:0048589)	2.55	2.89E-04		regulation of transport (GO:0051049)	2.16	6.11E-11
Palld	252.019683367283	-0.825879953176455		2.44478032909363e-07		organophosphate metabolic process (GO:0019637)	2.53	1.56E-06		neuron projection morphogenesis (GO:0048812)	2.15	1.45E-02
Crabp1	820.060014580615	-0.493722856006131		2.50027866262952e-07		positive regulation of cellular component biogenesis (GO:0044089)	2.52	4.40E-04		nitrogen compound transport (GO:0071705)	2.15	1.80E-07
Slit2	189.185915216733	-0.854268264361146		2.69297115528711e-07		cell projection organization (GO:0030030)	2.52	1.06E-09		protein localization (GO:0008104)	2.14	2.62E-09
Gnai3	2522.73678746612	0.304031528341007		2.96434748548882e-07		morphogenesis of an epithelium (GO:0002009)	2.51	4.48E-04		regulation of localization (GO:0032879)	2.14	1.44E-12
Tm4sf4	4229.65496111003	-0.332150868517593		3.01040263866659e-07		cell-cell adhesion (GO:0098609)	2.51	2.76E-03		cellular macromolecule localization (GO:0070727)	2.14	4.15E-09
Peds1	1906.77678459946	-0.32093143463124		3.08467229525229e-07		cellular response to nitrogen compound (GO:1901699)	2.51	1.07E-06		plasma membrane bounded cell projection morphogenesis (GO:0120039)	2.13	1.53E-02
Cd59b	550.380177011068	0.546283658653772		3.19586541804755e-07		gland development (GO:0048732)	2.49	5.94E-05		cell part morphogenesis (GO:0032990)	2.13	9.49E-03
Msmo1	2719.40120604971	-0.324039425619084		3.63118957396863e-07		cellular response to peptide (GO:1901653)	2.49	2.15E-03		regulation of membrane potential (GO:0042391)	2.13	1.57E-02
Glce	1034.46719682223	-0.404043196439251		3.66775509554714e-07		cellular response to organonitrogen compound (GO:0071417)	2.49	3.10E-06		cell migration (GO:0016477)	2.12	3.33E-04
St3gal6	477.147132952322	0.568529627367415		3.69186726554346e-07		rhythmic process (GO:0048511)	2.49	7.42E-03		peptide metabolic process (GO:0006518)	2.12	4.07E-02
Itprid2	764.620398534486	-0.479707229144317		3.69186726554346e-07		cellular response to peptide hormone stimulus (GO:0071375)	2.49	1.00E-02		central nervous system development (GO:0007417)	2.11	2.50E-05
Fads2	2556.84319475615	-0.327090437372295		4.88664044796956e-07		response to insulin (GO:0032868)	2.49	1.89E-02		cell projection morphogenesis (GO:0048858)	2.11	1.63E-02
Sh2d5	622.974973916121	-0.572527324468074		5.03913689570159e-07		plasma membrane bounded cell projection organization (GO:0120036)	2.48	4.19E-09		intracellular monoatomic ion homeostasis (GO:0006873)	2.11	4.10E-02
Slc2a2	14045.4467003118	-0.259151040896788		5.45014565134053e-07		tissue morphogenesis (GO:0048729)	2.48	8.54E-05		regulation of cellular response to stress (GO:0080135)	2.10	8.89E-03
Ak3	817.711359483188	-0.436450150832174		6.79372735256061e-07		chemotaxis (GO:0006935)	2.48	1.25E-03		brain development (GO:0007420)	2.09	6.35E-04
P4ha2	782.589392679458	0.496008002816527		6.96590248520173e-07		regulation of amide metabolic process (GO:0034248)	2.47	3.12E-03		cell morphogenesis (GO:0000902)	2.09	2.93E-03
Tmf1	1940.36917433141	0.358519733979785		7.31256001230687e-07		ear development (GO:0043583)	2.47	4.12E-02		monoatomic ion homeostasis (GO:0050801)	2.09	1.78E-02
Sorcs2	4953.51146754045	-0.308663043164291		8.41765704821977e-07		regulation of growth (GO:0040008)	2.46	4.09E-05		regulation of biological quality (GO:0065008)	2.09	1.26E-16
Fgd6	414.7387153369	-0.570245922958989		8.41765704821977e-07		taxis (GO:0042330)	2.46	1.31E-03		catabolic process (GO:0009056)	2.08	8.41E-09
Hmgn2	4972.91275784887	0.316039309382667		8.58351588645976e-07		carbohydrate derivative biosynthetic process (GO:1901137)	2.45	1.06E-03		macromolecule localization (GO:0033036)	2.08	1.87E-10
Tmem47	543.333405068511	-0.544805197371442		8.73035265278503e-07		organic cyclic compound biosynthetic process (GO:1901362)	2.44	1.61E-07		response to metal ion (GO:0010038)	2.08	1.66E-02
Mylip	317.569747342964	-0.662073528235613		8.78288945377571e-07		cellular response to growth factor stimulus (GO:0071363)	2.44	2.13E-04		supramolecular fiber organization (GO:0097435)	2.08	2.30E-02
Gch1	1575.87073090548	0.411239993550989		8.98249083261277e-07		export from cell (GO:0140352)	2.43	8.66E-04		regulation of proteolysis (GO:0030162)	2.08	4.26E-03
Plxna1	1609.26121420384	-0.34052980029205		8.98249083261277e-07		regulation of neuron apoptotic process (GO:0043523)	2.43	2.80E-02		cellular localization (GO:0051641)	2.08	1.74E-12
Tmem41b	1123.23930828922	0.404185524937173		9.10146441397185e-07		regulation of translation (GO:0006417)	2.43	1.16E-02		negative regulation of signal transduction (GO:0009968)	2.07	1.34E-05
Pprc1	977.19827438113	-0.406577407393548		9.10705586773894e-07		transmembrane receptor protein tyrosine kinase signaling pathway (GO:0007169)	2.42	8.87E-03		ubiquitin-dependent protein catabolic process (GO:0006511)	2.07	4.57E-02
Glipr2	111.241361093358	1.20957570744615		9.3980459364247e-07		locomotion (GO:0040011)	2.42	1.22E-03		head development (GO:0060322)	2.06	6.43E-04
Bcam	1571.99120279838	0.334069500262049		9.3980459364247e-07		actin cytoskeleton organization (GO:0030036)	2.40	2.34E-03		monoatomic cation homeostasis (GO:0055080)	2.06	2.46E-02
Pdlim1	1168.65639323988	0.452325896345215		9.59469549064607e-07		cellular response to external stimulus (GO:0071496)	2.39	4.29E-03		negative regulation of signaling (GO:0023057)	2.06	3.51E-06
Ddx21	2864.22538323233	-0.340828870303997		1.00485970119991e-06		amide biosynthetic process (GO:0043604)	2.38	2.54E-03		regulation of monoatomic ion transport (GO:0043269)	2.06	5.86E-03
Gpm6a	85.9150811647993	-1.18383624715558		1.0406773687149e-06		learning or memory (GO:0007611)	2.37	1.86E-02		amide metabolic process (GO:0043603)	2.06	4.18E-03
Hap1	1036.66837530568	0.398884861616771		1.0406773687149e-06		regulation of anatomical structure size (GO:0090066)	2.35	1.09E-03		negative regulation of cell communication (GO:0010648)	2.05	3.73E-06
Grn	6265.83853926536	0.290506672767286		1.05302273880603e-06		regulation of cellular response to stress (GO:0080135)	2.35	8.32E-04		localization within membrane (GO:0051668)	2.04	2.86E-02
Spry4	663.654518932087	0.476454873824935		1.0659890106351e-06		cellular homeostasis (GO:0019725)	2.35	6.92E-05		organic substance transport (GO:0071702)	2.03	7.95E-09
Girdinl1	2304.12124125456	-0.331675892020816		1.18729107110632e-06		secretion (GO:0046903)	2.34	6.34E-04		neuron projection development (GO:0031175)	2.03	3.07E-03
Dhcr7	1195.02805977687	-0.382281820917578		1.27909549015138e-06		response to carbohydrate (GO:0009743)	2.34	4.52E-02		response to salt (GO:1902074)	2.03	2.41E-02
Larp1	1930.23296450034	-0.336719313980595		1.36731616498608e-06		chemical homeostasis (GO:0048878)	2.32	4.07E-06		regulation of organelle organization (GO:0033043)	2.02	2.33E-04
Slc36a4	485.741719933772	0.546816695331429		1.37617838523276e-06		phospholipid metabolic process (GO:0006644)	2.32	3.68E-02		enzyme-linked receptor protein signaling pathway (GO:0007167)	2.02	2.04E-02
Cttnbp2	284.640007836879	-0.808020360053567		1.39282218434477e-06		regulation of ERK1 and ERK2 cascade (GO:0070372)	2.32	3.68E-02		regulation of apoptotic process (GO:0042981)	2.00	2.81E-06
Mrpl17	1107.37213333693	0.386639253896472		1.46961661558457e-06		post-transcriptional regulation of gene expression (GO:0010608)	2.31	6.17E-03		cell motility (GO:0048870)	2.00	5.65E-04
Pctp	288.494806333088	0.647477428771319		1.5473573143844e-06		monocarboxylic acid metabolic process (GO:0032787)	2.31	1.70E-03		cell adhesion (GO:0007155)	1.99	6.77E-03
Slc16a14	353.700126779902	-0.705096660533488		1.64535120110002e-06		regulation of cellular catabolic process (GO:0031329)	2.30	2.36E-03		behavior (GO:0007610)	1.98	6.28E-03
Strbp	1952.13551718937	-0.313566653329262		1.66469015048552e-06		regulation of protein-containing complex assembly (GO:0043254)	2.29	1.45E-02		proteolysis (GO:0006508)	1.98	2.27E-04
Stxbp5	865.232986912827	-0.412895595848713		1.73198671018053e-06		response to growth factor (GO:0070848)	2.28	7.07E-04		negative regulation of response to stimulus (GO:0048585)	1.98	2.43E-06
Xpot	1168.50310216459	0.368894136951574		1.78407847584032e-06		secretion by cell (GO:0032940)	2.27	1.32E-02		cellular homeostasis (GO:0019725)	1.97	9.99E-03
Nsun2	2069.46523963975	-0.335607949018748		1.78742424007684e-06		chromatin remodeling (GO:0006338)	2.27	1.32E-02		regulation of cellular catabolic process (GO:0031329)	1.97	4.44E-02
Cacnb3	6353.9701047317	-0.239116520761787		1.83622230764767e-06		regulation of anatomical structure morphogenesis (GO:0022603)	2.27	2.83E-05		positive regulation of cellular component organization (GO:0051130)	1.97	1.56E-04
Fanci	741.910820987151	-0.443373631559786		2.03650367619575e-06		regulation of secretion by cell (GO:1903530)	2.26	2.90E-04		cell morphogenesis involved in differentiation (GO:0000904)	1.97	3.75E-02
Tomm70	1464.58519369098	-0.33101797976104		2.05549421564127e-06		head development (GO:0060322)	2.26	2.63E-05		regulation of programmed cell death (GO:0043067)	1.96	4.33E-06
Rps6ka5	589.527571959153	-0.546092478092918		2.20608576225996e-06		cognition (GO:0050890)	2.26	2.11E-02		regulation of anatomical structure size (GO:0090066)	1.96	3.78E-02
Pcsk6	884.794194413554	-0.426260798255726		2.28445126048243e-06		phosphorus metabolic process (GO:0006793)	2.25	4.97E-10		cell junction organization (GO:0034330)	1.96	4.66E-02
Ppp1ca	7979.20930496274	0.237399794621897		2.3643066069762e-06		phosphate-containing compound metabolic process (GO:0006796)	2.25	6.79E-10		cellular component morphogenesis (GO:0032989)	1.95	2.35E-02
Ctsb	1959.50913393343	0.298321426325036		2.42733529974549e-06		actin filament-based process (GO:0030029)	2.25	5.06E-03		regulation of catabolic process (GO:0009894)	1.94	2.91E-03
Rassf3	1058.35684192085	0.372560542629474		2.44497970160787e-06		neuron differentiation (GO:0030182)	2.24	8.04E-07		organic substance catabolic process (GO:1901575)	1.94	7.44E-06
Socs5	900.880483924971	0.40197021955049		2.46108091824615e-06		sex differentiation (GO:0007548)	2.24	3.72E-02		transport (GO:0006810)	1.94	2.12E-14
Ifi27	3396.05181120073	0.349736072815637		2.4749164937368e-06		intracellular chemical homeostasis (GO:0055082)	2.24	1.62E-03		cell projection organization (GO:0030030)	1.94	3.33E-04
Cfap144	510.729926927843	0.531242428673375		2.50091360873286e-06		cellular response to endogenous stimulus (GO:0071495)	2.24	1.73E-08		neuron development (GO:0048666)	1.93	2.73E-03
Cds1	1340.01930195631	0.414516133928634		2.55690139002108e-06		positive regulation of nervous system development (GO:0051962)	2.23	4.34E-02		nervous system development (GO:0007399)	1.93	5.44E-08
Plekhb2	2200.13471258022	0.298894660644268		2.55690139002108e-06		reproductive system development (GO:0061458)	2.23	3.29E-02		plasma membrane bounded cell projection organization (GO:0120036)	1.93	5.67E-04
Rnaset2	741.747695436798	0.443150880282368		2.59838704905698e-06		in utero embryonic development (GO:0001701)	2.23	8.90E-03		regulation of cell adhesion (GO:0030155)	1.91	1.58E-02
Gadd45g	2073.07824312187	0.300762442069147		2.69576200803619e-06		cellular response to oxygen-containing compound (GO:1901701)	2.23	2.55E-08		regulation of cell motility (GO:2000145)	1.91	2.75E-03
Stag2	4256.54226256822	0.265242506470879		3.00229764851448e-06		amide metabolic process (GO:0043603)	2.22	4.76E-04		organelle organization (GO:0006996)	1.90	1.43E-09
Srek1ip1	354.264185914375	0.576024361104148		3.21557743961552e-06		chromatin organization (GO:0006325)	2.22	5.77E-03		regulation of locomotion (GO:0040012)	1.90	1.82E-03
Plppr4	3450.15305655249	-0.270058120736382		3.35394056691992e-06		positive regulation of locomotion (GO:0040017)	2.21	2.29E-03		neuron differentiation (GO:0030182)	1.90	5.45E-04
Erlec1	2614.07201909491	0.282225653502302		3.40464832727098e-06		organic hydroxy compound metabolic process (GO:1901615)	2.21	9.49E-03		establishment of localization (GO:0051234)	1.89	1.06E-13
Adcy1	471.501846669018	-0.620313629909512		3.40683047930817e-06		positive regulation of secretion by cell (GO:1903532)	2.21	3.43E-02		response to organonitrogen compound (GO:0010243)	1.89	1.29E-04
Gucy2c	1554.11236067891	0.379382192356501		4.21294208587169e-06		cellular response to hormone stimulus (GO:0032870)	2.21	1.06E-03		regulation of molecular function (GO:0065009)	1.89	2.13E-08
Tgm2	412.286295239056	-0.547951716337254		4.29976540945997e-06		small molecule metabolic process (GO:0044281)	2.21	8.69E-09		regulation of signaling (GO:0023051)	1.89	4.24E-12
Coro1c	1829.40807268402	-0.380306490366207		4.30793019334678e-06		phosphorylation (GO:0016310)	2.20	1.22E-04		localization (GO:0051179)	1.88	7.82E-16
Amigo1	449.283996327313	0.515084673023355		4.38736726973441e-06		negative regulation of transport (GO:0051051)	2.20	6.17E-03		regulation of catalytic activity (GO:0050790)	1.88	1.59E-05
Cad	962.226051843601	-0.4902331699251		4.44926743556036e-06		response to peptide hormone (GO:0043434)	2.20	3.13E-03		regulation of response to stress (GO:0080134)	1.88	3.80E-04
Vdr	403.599173656194	0.641432266806613		4.73555620881168e-06		generation of neurons (GO:0048699)	2.20	9.97E-07		generation of neurons (GO:0048699)	1.88	5.67E-04
Lrrc58	820.581086394835	0.434870424123913		4.77143712133672e-06		brain development (GO:0007420)	2.20	1.66E-04		response to cytokine (GO:0034097)	1.86	9.25E-03
Cdv3	318.646599626785	0.594178665471674		5.34226949633198e-06		regulation of vesicle-mediated transport (GO:0060627)	2.20	3.15E-03		regulation of cell communication (GO:0010646)	1.86	1.71E-11
Klhl8	941.896684203615	0.438000128667293		5.38621126972912e-06		response to peptide (GO:1901652)	2.19	9.06E-04		regulation of response to external stimulus (GO:0032101)	1.86	4.26E-03
Anxa10	5456.86840547184	-0.321728987126338		5.69236662891101e-06		regulation of mitotic cell cycle (GO:0007346)	2.19	2.81E-02		regulation of cell cycle (GO:0051726)	1.86	9.33E-03
Tbc1d9	1000.39501059266	0.365114708345137		6.35468398519558e-06		regulation of binding (GO:0051098)	2.19	4.76E-02		response to oxygen-containing compound (GO:1901700)	1.86	1.79E-07
Terf2ip	956.362800939848	0.403391884563228		7.12536021238078e-06		nervous system development (GO:0007399)	2.18	6.57E-12		cellular response to stress (GO:0033554)	1.85	1.08E-04
Igsf1	256.134629281978	-0.753898582123966		7.49508881789182e-06		positive regulation of cell migration (GO:0030335)	2.18	5.77E-03		neurogenesis (GO:0022008)	1.85	2.32E-04
Map2k4	415.327742907281	0.509433765015278		7.75109549976469e-06		regulation of cellular localization (GO:0060341)	2.16	1.81E-05		regulation of cellular component organization (GO:0051128)	1.84	1.45E-07
Ccng1	6391.66365100538	-0.316118868104078		7.95554691711826e-06		nucleobase-containing compound biosynthetic process (GO:0034654)	2.16	4.45E-04		programmed cell death (GO:0012501)	1.84	9.88E-03
Ghr	3018.06436295298	-0.303498352023549		8.33456976322737e-06		negative regulation of intracellular signal transduction (GO:1902532)	2.16	1.02E-02		regulation of protein metabolic process (GO:0051246)	1.84	5.05E-07
Txnip	2296.20736278772	-0.803743023255348		8.47314974872886e-06		organic substance biosynthetic process (GO:1901576)	2.16	5.03E-12		cell death (GO:0008219)	1.84	1.01E-02
Dhx40	1716.60086601899	0.310738339905511		8.70453607114542e-06		biosynthetic process (GO:0009058)	2.15	2.11E-12		response to nitrogen compound (GO:1901698)	1.84	2.08E-04
Epm2aip1	4414.13504284466	0.269979175223111		8.70453607114542e-06		response to extracellular stimulus (GO:0009991)	2.15	3.65E-04		regulation of plasma membrane bounded cell projection organization (GO:0120035)	1.83	4.06E-02
Itch	751.031579602925	-0.401147118120211		8.9011815941265e-06		response to nitrogen compound (GO:1901698)	2.15	1.72E-07		regulation of signal transduction (GO:0009966)	1.83	7.15E-09
Slc25a10	1859.19781471577	-0.295856244287726		8.92318897761506e-06		positive regulation of cell motility (GO:2000147)	2.15	5.03E-03		response to organic substance (GO:0010033)	1.83	2.50E-10
Relt	798.286196892372	0.425611964014877		9.14408660371254e-06		cellular response to organic cyclic compound (GO:0071407)	2.15	1.92E-03		cellular response to organic substance (GO:0071310)	1.82	5.25E-06
Prrc2a	3509.58632035797	-0.343429203265535		1.03633738528382e-05		import into cell (GO:0098657)	2.15	2.43E-03		cellular response to oxygen-containing compound (GO:1901701)	1.82	3.55E-04
Ncbp1	2728.05543060925	-0.282082797840983		1.0434819989186e-05		aromatic compound biosynthetic process (GO:0019438)	2.15	2.66E-04		regulation of protein modification process (GO:0031399)	1.81	8.98E-04
Klhdc8b	299.633294470392	0.595504267963926		1.08772988254956e-05		regulation of cellular component organization (GO:0051128)	2.15	1.47E-12		apoptotic process (GO:0006915)	1.81	2.07E-02
Spcs3	4723.22002992506	0.276805660947821		1.10945179555046e-05		regulation of secretion (GO:0051046)	2.15	4.79E-04		chemical homeostasis (GO:0048878)	1.81	1.58E-02
Zhx1	632.418634087107	0.455249900446602		1.17564419287021e-05		neurogenesis (GO:0022008)	2.14	3.32E-07		cell-cell signaling (GO:0007267)	1.79	2.19E-02
Tmsb15b2	4059.9447983169	0.271323475964837		1.19631842883018e-05		response to nutrient levels (GO:0031667)	2.14	6.33E-04		positive regulation of cell differentiation (GO:0045597)	1.79	1.83E-02
NA	785.661182747383	-0.416044566624543		1.27956726095176e-05		regulation of MAPK cascade (GO:0043408)	2.13	1.74E-03		positive regulation of molecular function (GO:0044093)	1.79	8.94E-04
Tjp2	778.148111341459	-0.409786504362332		1.38502732484284e-05		regulation of catabolic process (GO:0009894)	2.13	2.18E-04		cellular response to organonitrogen compound (GO:0071417)	1.79	4.28E-02
Ublcp1	569.847943677989	-0.456289865947189		1.39826788101495e-05		response to organonitrogen compound (GO:0010243)	2.13	6.36E-07		cellular component organization (GO:0016043)	1.79	1.38E-15
Sdf4	1954.24801401716	0.290653062700581		1.42508388306358e-05		response to salt (GO:1902074)	2.13	8.76E-03		regulation of cell migration (GO:0030334)	1.78	2.10E-02
Cited1	553.507694825271	0.464269156782478		1.44204990224337e-05		peptidyl-amino acid modification (GO:0018193)	2.12	5.73E-03		response to external stimulus (GO:0009605)	1.76	9.28E-07
Sdc4	955.445520217105	0.453850527745798		1.46269158019884e-05		negative regulation of multicellular organismal process (GO:0051241)	2.12	8.21E-06		cellular response to endogenous stimulus (GO:0071495)	1.76	1.49E-03
Psd	905.184416826635	0.360596708409455		1.47976738231923e-05		regulation of protein localization (GO:0032880)	2.12	1.09E-04		response to abiotic stimulus (GO:0009628)	1.76	1.83E-03
Cited2	1976.66801219444	0.426536694522094		1.47976738231923e-05		enzyme-linked receptor protein signaling pathway (GO:0007167)	2.12	7.18E-03		positive regulation of cell communication (GO:0010647)	1.75	2.31E-04
Ins1	270332.634123085	0.286421451818495		1.50625244062246e-05		heterocycle biosynthetic process (GO:0018130)	2.12	3.77E-04		positive regulation of signaling (GO:0023056)	1.75	2.30E-04
Bmt2	383.022562424219	0.508025571266545		1.53926237285745e-05		response to metal ion (GO:0010038)	2.12	9.23E-03		cellular response to chemical stimulus (GO:0070887)	1.74	1.01E-06
Fnip1	1499.91458112526	0.318193433984008		1.58795080399115e-05		central nervous system development (GO:0007417)	2.12	2.67E-05		response to endogenous stimulus (GO:0009719)	1.74	1.21E-04
Zbed4	953.273112010117	-0.368858508940155		1.59506434368709e-05		negative regulation of protein modification process (GO:0031400)	2.11	3.22E-02		negative regulation of developmental process (GO:0051093)	1.73	3.15E-02
Arfgef2	1921.40664739671	-0.303829984717504		1.59506434368709e-05		positive regulation of cellular component organization (GO:0051130)	2.10	1.56E-05		cellular component organization or biogenesis (GO:0071840)	1.73	4.21E-14
Atp2b4	1245.33506118412	0.366140169468557		1.61814029470598e-05		response to endogenous stimulus (GO:0009719)	2.10	3.00E-09		cellular lipid metabolic process (GO:0044255)	1.73	4.25E-02
Erap1	1302.15695519387	0.317906313305956		1.61814029470598e-05		negative regulation of phosphorus metabolic process (GO:0010563)	2.10	4.74E-02		regulation of response to stimulus (GO:0048583)	1.72	2.32E-09
Gprc5b	719.247784577257	0.431185319322794		1.6404974871192e-05		negative regulation of phosphate metabolic process (GO:0045936)	2.10	4.73E-02		negative regulation of nitrogen compound metabolic process (GO:0051172)	1.72	6.10E-05
Ssbp2	717.366885826352	-0.432230696935064		1.6404974871192e-05		cellular nitrogen compound biosynthetic process (GO:0044271)	2.10	3.08E-06		regulation of phosphate metabolic process (GO:0019220)	1.72	6.38E-03
Anxa5	1122.54144918358	0.382288603819332		1.64204782979041e-05		epithelium development (GO:0060429)	2.10	2.09E-05		regulation of phosphorus metabolic process (GO:0051174)	1.72	6.35E-03
Il6st	2318.72016069612	0.258565612348363		1.66114051839677e-05		regulation of protein transport (GO:0051223)	2.10	8.16E-03		regulation of cell differentiation (GO:0045595)	1.72	1.82E-03
Matk	415.618298842479	-0.598223182505535		1.66114051839677e-05		negative regulation of cell differentiation (GO:0045596)	2.10	3.37E-03		protein metabolic process (GO:0019538)	1.71	3.99E-08
Ctsl	2053.22719161911	0.296656109973497		1.67035448788838e-05		positive regulation of apoptotic process (GO:0043065)	2.09	7.20E-03		homeostatic process (GO:0042592)	1.69	4.37E-03
Iapp	48778.8772060568	0.273533843659576		1.68970267741886e-05		regulation of cell migration (GO:0030334)	2.08	3.32E-04		intracellular signal transduction (GO:0035556)	1.69	6.02E-03
Uggt1	6082.17201465108	-0.237652063813078		1.71969010609045e-05		endocytosis (GO:0006897)	2.08	4.45E-02		positive regulation of cell population proliferation (GO:0008284)	1.68	4.86E-02
Msrb3	293.719008820902	0.701849636477057		1.92652841299725e-05		positive regulation of MAPK cascade (GO:0043410)	2.08	2.18E-02		organonitrogen compound metabolic process (GO:1901564)	1.68	3.40E-10
Hsp90b1	19794.1840687872	0.268907387757908		1.97558765111757e-05		positive regulation of protein localization (GO:1903829)	2.08	1.74E-02		positive regulation of multicellular organismal process (GO:0051240)	1.68	1.65E-03
Ntrk3	974.286893501884	-0.405485143499994		2.00384546223794e-05		regulation of establishment of protein localization (GO:0070201)	2.07	9.68E-03		cytoskeleton organization (GO:0007010)	1.68	4.22E-02
Enpp3	300.006897324836	-0.570220921557786		2.08252857143751e-05		cellular response to organic substance (GO:0071310)	2.06	3.45E-09		negative regulation of macromolecule metabolic process (GO:0010605)	1.67	2.73E-05
Prkar2b	667.212140688431	0.397599218495466		2.08307382301887e-05		intracellular signal transduction (GO:0035556)	2.06	2.94E-06		regulation of intracellular signal transduction (GO:1902531)	1.67	3.34E-03
Smarcd1	855.817840563883	-0.387769657741122		2.13098149605961e-05		negative regulation of protein metabolic process (GO:0051248)	2.06	4.64E-04		regulation of multicellular organismal process (GO:0051239)	1.67	1.68E-06
Creld2	1416.76133537097	0.386946948062016		2.17868089886562e-05		response to hormone (GO:0009725)	2.05	2.96E-05		positive regulation of protein metabolic process (GO:0051247)	1.67	1.35E-02
Rnd3	211.080235394265	-0.689701832196174		2.20924153577106e-05		cellular response to lipid (GO:0071396)	2.05	5.40E-03		positive regulation of cellular process (GO:0048522)	1.66	1.59E-12
Spint2	6670.30464312331	0.240282370835733		2.20924153577106e-05		cellular biosynthetic process (GO:0044249)	2.04	2.55E-08		cell differentiation (GO:0030154)	1.66	2.95E-07
Fam43a	476.768644679503	0.506424425634168		2.23071293933833e-05		protein-DNA complex organization (GO:0071824)	2.04	2.20E-02		negative regulation of cellular process (GO:0048523)	1.65	1.41E-09
Ambp	2436.24033387278	-0.345348098030967		2.24513431997452e-05		cytoskeleton organization (GO:0007010)	2.04	2.90E-04		cellular developmental process (GO:0048869)	1.65	5.81E-07
Stx12	1083.91331200077	-0.340471927778802		2.26529219839476e-05		apoptotic process (GO:0006915)	2.04	1.06E-03		regulation of cell population proliferation (GO:0042127)	1.64	4.22E-03
Gabbr2	865.612524703261	-0.430335209472049		2.31261193340221e-05		tube morphogenesis (GO:0035239)	2.03	8.26E-03		lipid metabolic process (GO:0006629)	1.64	3.69E-02
Taf1d	1065.84994768769	-0.380020833864674		2.31261193340221e-05		carboxylic acid metabolic process (GO:0019752)	2.03	1.81E-03		negative regulation of biological process (GO:0048519)	1.63	9.54E-11
Larp1b	521.118334296784	-0.463975333118528		2.31261193340221e-05		programmed cell death (GO:0012501)	2.03	7.10E-04		response to hormone (GO:0009725)	1.63	3.75E-02
Tmem98	1179.56376586578	0.375407466650635		2.3604679011931e-05		lipid metabolic process (GO:0006629)	2.03	6.55E-05		positive regulation of biological process (GO:0048518)	1.63	3.85E-13
Mpst	518.807216380264	0.457084579197504		2.37111415742787e-05		regulation of cell development (GO:0060284)	2.02	1.11E-03		positive regulation of response to stimulus (GO:0048584)	1.63	1.00E-03
Kif5b	5403.23389600129	0.26728091453062		2.4129161181482e-05		cell death (GO:0008219)	2.02	7.32E-04		cellular component assembly (GO:0022607)	1.62	1.40E-03
Kif19	150.627848690513	0.83460081043485		2.49864698085555e-05		response to inorganic substance (GO:0010035)	2.02	2.17E-03		response to lipid (GO:0033993)	1.62	3.09E-02
Myrf	1242.83669262524	-0.334923292837787		2.52761626827156e-05		positive regulation of programmed cell death (GO:0043068)	2.01	9.84E-03		cell development (GO:0048468)	1.62	5.65E-04
Pcp4	848.453737373661	-0.409426531743008		2.66920680234845e-05		carbohydrate derivative metabolic process (GO:1901135)	2.01	1.90E-03		positive regulation of signal transduction (GO:0009967)	1.61	1.34E-02
Golim4	1151.49809280415	-0.384664410707379		2.66920680234845e-05		tube development (GO:0035295)	2.01	6.78E-04		immune system process (GO:0002376)	1.61	7.57E-03
C1h9orf40	358.062190179845	-0.567970237631935		2.66920680234845e-05		regulation of cell motility (GO:2000145)	2.01	5.48E-04		animal organ development (GO:0048513)	1.61	7.93E-06
Adarb2	637.55384788938	-0.420638468843406		2.73926372277858e-05		organic acid metabolic process (GO:0006082)	2.01	1.57E-03		negative regulation of multicellular organismal process (GO:0051241)	1.61	4.98E-02
Gabrb3	1394.50985497869	0.372916937427757		2.75079357909099e-05		negative regulation of cell population proliferation (GO:0008285)	2.01	7.02E-03		system development (GO:0048731)	1.61	1.38E-06
Ppib	2992.10896295541	0.262325405204982		2.78888368224944e-05		chordate embryonic development (GO:0043009)	2.00	4.61E-03		regulation of developmental process (GO:0050793)	1.60	4.46E-04
Usp31	770.307438929673	-0.456969576450903		2.90367650150175e-05		regulation of locomotion (GO:0040012)	2.00	3.65E-04		tissue development (GO:0009888)	1.60	6.40E-03
Cry2	687.306008432308	-0.404821538035784		2.93290567866606e-05		regulation of cell cycle (GO:0051726)	2.00	1.06E-03		negative regulation of metabolic process (GO:0009892)	1.60	1.37E-04
Tusc3	2542.50234172977	0.288148307061277		2.93720109730004e-05		oxoacid metabolic process (GO:0043436)	1.99	2.15E-03		response to stress (GO:0006950)	1.57	3.23E-05
Tsr1	1031.43926155616	-0.353689734976377		2.99964332088247e-05		regulation of biological quality (GO:0065008)	1.98	6.36E-13		reproduction (GO:0000003)	1.57	3.26E-02
Acat2	693.424693652011	-0.476692942365274		3.09907928703054e-05		organonitrogen compound biosynthetic process (GO:1901566)	1.97	2.04E-04		reproductive process (GO:0022414)	1.55	4.06E-02
Ros1	1913.55554489823	0.375231561870126		3.10872915991305e-05		regulation of apoptotic process (GO:0042981)	1.97	9.56E-06		anatomical structure morphogenesis (GO:0009653)	1.55	4.90E-03
AABR07010705.1	216.337120089481	-0.643457017266306		3.12314050475719e-05		regulation of system process (GO:0044057)	1.97	1.59E-02		protein-containing complex organization (GO:0043933)	1.55	3.74E-02
Pdia3	8740.89747728696	0.224295882699119		3.12581064663953e-05		homeostatic process (GO:0042592)	1.97	1.25E-05		positive regulation of metabolic process (GO:0009893)	1.54	5.18E-05
Dnaaf5	853.233666133098	-0.385587876672037		3.14860319791216e-05		embryo development ending in birth or egg hatching (GO:0009792)	1.96	7.52E-03		multicellular organism development (GO:0007275)	1.54	5.15E-06
Carm1	876.22029820257	-0.421099365456408		3.16353208236715e-05		regulation of programmed cell death (GO:0043067)	1.96	9.27E-06		metabolic process (GO:0008152)	1.53	1.40E-12
Ybx3	2471.19290712784	-0.29126156116713		3.20472365425644e-05		multicellular organism development (GO:0007275)	1.96	4.71E-17		developmental process (GO:0032502)	1.53	1.98E-08
Rrbp1	1805.02720545481	-0.296074546985397		3.29282258374029e-05		response to organic cyclic compound (GO:0014070)	1.95	4.80E-05		anatomical structure development (GO:0048856)	1.53	1.02E-07
Alpl	201.805065438271	0.717198440563695		3.32245724275341e-05		regulation of hormone levels (GO:0010817)	1.95	2.13E-02		cellular component biogenesis (GO:0044085)	1.52	7.16E-03
Padi2	631.783018393798	0.423568945997976		3.3380006477406e-05		regulation of protein kinase activity (GO:0045859)	1.95	3.82E-02		primary metabolic process (GO:0044238)	1.52	3.66E-10
NA	341.163677595577	0.590046440570373		3.67731308676387e-05		regulation of localization (GO:0032879)	1.94	1.75E-08		organic substance metabolic process (GO:0071704)	1.52	5.03E-11
Shank2	3541.33794711185	-0.273535617102344		3.9079046318013e-05		negative regulation of signaling (GO:0023057)	1.93	1.09E-04		cell surface receptor signaling pathway (GO:0007166)	1.50	4.69E-02
Rapgef2	707.69326636056	-0.378941286050072		4.01823417205321e-05		behavior (GO:0007610)	1.93	1.04E-02		nitrogen compound metabolic process (GO:0006807)	1.50	4.08E-08
Appbp2	1519.12513489978	0.28852647769235		4.13590653624848e-05		regulation of transport (GO:0051049)	1.92	7.23E-07		response to stimulus (GO:0050896)	1.49	1.42E-12
Tmem184a	2366.02199643356	-0.27983650187283		4.14328608907742e-05		positive regulation of transport (GO:0051050)	1.92	9.01E-04		macromolecule metabolic process (GO:0043170)	1.49	1.05E-06
B2m	1927.09536379382	0.272904771743974		4.14328608907742e-05		system development (GO:0048731)	1.91	1.34E-13		organic substance biosynthetic process (GO:1901576)	1.48	1.68E-02
NA	962.528151213531	-0.343651480698622		4.17298440838518e-05		cellular lipid metabolic process (GO:0044255)	1.91	4.51E-03		response to chemical (GO:0042221)	1.47	7.38E-06
Large2	690.948218697894	-0.406781176224788		4.22529691444237e-05		negative regulation of developmental process (GO:0051093)	1.91	3.13E-03		regulation of metabolic process (GO:0019222)	1.47	5.17E-07
Gnaq	1088.21523208099	0.339647205880943		4.22529691444237e-05		regulation of intracellular signal transduction (GO:1902531)	1.91	1.59E-05		positive regulation of macromolecule metabolic process (GO:0010604)	1.47	2.15E-03
Riok3	1760.36188545199	-0.280206723573982		4.42547731262336e-05		anatomical structure morphogenesis (GO:0009653)	1.91	1.48E-07		biosynthetic process (GO:0009058)	1.46	2.35E-02
Samd9	84.5901130298192	1.02920436761929		4.42547731262336e-05		cell migration (GO:0016477)	1.90	6.90E-03		positive regulation of nitrogen compound metabolic process (GO:0051173)	1.46	6.48E-03
Arc	240.015112359287	0.606532204601007		4.44869391383185e-05		negative regulation of cell communication (GO:0010648)	1.89	1.84E-04		regulation of macromolecule metabolic process (GO:0060255)	1.45	9.29E-06
Shisal1	1559.89053486752	0.298704254609915		4.53855626518331e-05		response to oxygen-containing compound (GO:1901700)	1.89	1.29E-07		biological regulation (GO:0065007)	1.45	1.82E-18
Ctbs	860.322972955615	0.398587373662415		4.62549099009751e-05		protein-containing complex organization (GO:0043933)	1.88	5.59E-05		regulation of cellular process (GO:0050794)	1.44	5.30E-15
Gas7	239.701499310127	-0.682627883420694		4.62915457492342e-05		positive regulation of intracellular signal transduction (GO:1902533)	1.88	4.09E-03		regulation of biological process (GO:0050789)	1.44	1.42E-16
Ncoa2	858.715168880687	-0.360134421538641		4.97672728091542e-05		anatomical structure formation involved in morphogenesis (GO:0048646)	1.88	5.74E-03		regulation of nitrogen compound metabolic process (GO:0051171)	1.44	8.46E-05
Cst6	1484.06090206952	0.315333763434301		5.06606987230777e-05		inorganic cation transmembrane transport (GO:0098662)	1.87	4.37E-02		positive regulation of cellular metabolic process (GO:0031325)	1.44	1.75E-02
Lmna	2103.1363527202	0.273842680775831		5.09056566444844e-05		response to cytokine (GO:0034097)	1.87	7.03E-03		cellular process (GO:0009987)	1.43	3.77E-26
Podxl2	1330.67278463936	0.31537597960627		5.21440573189238e-05		tissue development (GO:0009888)	1.86	1.57E-05		cellular response to stimulus (GO:0051716)	1.43	4.77E-07
Slc39a6	1154.98506928166	-0.326005118735495		5.21440573189238e-05		negative regulation of programmed cell death (GO:0043069)	1.86	6.76E-03		regulation of primary metabolic process (GO:0080090)	1.43	7.78E-05
Lgr4	991.648020558087	-0.366847126055402		5.63809171033418e-05		regulation of developmental process (GO:0050793)	1.85	1.11E-07		cell communication (GO:0007154)	1.40	1.51E-04
Elovl2	1177.63713659679	0.348343052382933		5.67854319655961e-05		regulation of signaling (GO:0023051)	1.85	1.19E-10		cellular metabolic process (GO:0044237)	1.40	1.63E-04
Smpd3	1755.6671112021	-0.298030709152613		5.78400663353748e-05		cellular component biogenesis (GO:0044085)	1.85	5.45E-07		biological_process (GO:0008150)	1.37	1.15E-27
Ctsa	3112.06682585024	0.261405529222071		5.80441767439201e-05		positive regulation of protein phosphorylation (GO:0001934)	1.85	3.42E-02		signaling (GO:0023052)	1.37	1.40E-03
Cops2	2360.55449006374	0.25198302019002		5.86888079066372e-05		regulation of phosphate metabolic process (GO:0019220)	1.84	7.90E-04		multicellular organismal process (GO:0032501)	1.33	1.44E-04
Srd5a1	171.462370323741	-0.713907324625495		5.9550712224492e-05		regulation of phosphorus metabolic process (GO:0051174)	1.84	7.86E-04		signal transduction (GO:0007165)	1.31	1.61E-02
Lamp1	8511.53543470348	0.211231069836388		6.09010546354894e-05		positive regulation of signaling (GO:0023056)	1.84	2.43E-05		regulation of cellular metabolic process (GO:0031323)	1.31	2.65E-02
Cfap20	837.829814659707	0.369268648348817		6.24952495432552e-05		regulation of multicellular organismal development (GO:2000026)	1.83	2.89E-04		Unclassified (UNCLASSIFIED)	.48	2.30E-27
Cnih2	2336.19419877512	0.24444003313375		6.32767394276102e-05		cellular response to chemical stimulus (GO:0070887)	1.83	5.38E-08		sensory perception (GO:0007600)	.43	1.34E-02
Mthfd1l	707.570833701984	-0.42796872527456		6.60866904574438e-05		negative regulation of apoptotic process (GO:0043066)	1.83	1.13E-02		detection of stimulus (GO:0051606)	.11	2.56E-06
Mtmr10	1156.73156834316	0.341795629122386		6.64853976463178e-05		monoatomic cation transport (GO:0006812)	1.83	2.19E-02		detection of chemical stimulus (GO:0009593)	.09	7.81E-06
Kcmf1	1319.74393158633	-0.306638435417709		6.81624244549126e-05		cellular component assembly (GO:0022607)	1.83	5.93E-06		sensory perception of chemical stimulus (GO:0007606)	.08	2.09E-06
Spetex2l2	381.87035797284	-0.52192286844554		6.89242091733267e-05		regulation of cell communication (GO:0010646)	1.82	4.04E-10		sensory perception of smell (GO:0007608)	.05	4.13E-06
NA	760.970714562598	-0.39987952136841		7.02269285361469e-05		regulation of response to stress (GO:0080134)	1.82	1.06E-03		detection of chemical stimulus involved in sensory perception of smell (GO:0050911)	< 0.01	5.77E-07
Hexb	1442.30096518198	0.286609338325852		7.12323260110722e-05		cell adhesion (GO:0007155)	1.82	4.89E-02		detection of chemical stimulus involved in sensory perception (GO:0050907)	< 0.01	1.44E-07
Slc12a8	479.446099165713	-0.458565561104607		7.12490568781797e-05		negative regulation of molecular function (GO:0044092)	1.82	1.18E-02		detection of stimulus involved in sensory perception (GO:0050906)	< 0.01	1.61E-08
Eno2	2016.23222462507	0.338666900720985		7.12490568781797e-05		negative regulation of signal transduction (GO:0009968)	1.82	2.55E-03
Rcc1	754.107026810978	-0.381456024168477		7.12490568781797e-05		positive regulation of cell communication (GO:0010647)	1.82	4.94E-05
Grk3	920.520055222237	0.337738296666008		7.12490568781797e-05		embryo development (GO:0009790)	1.81	3.54E-03
Ankh	4630.29772386799	0.226514994198161		7.2538422690231e-05		response to organic substance (GO:0010033)	1.81	1.55E-09
Ppp1r3c	118.507126994258	-0.884935224820168		7.26539852349967e-05		cellular response to cytokine stimulus (GO:0071345)	1.80	3.59E-02
Plekhb1	191.740277877061	0.697280238610509		7.26539852349967e-05		protein-containing complex assembly (GO:0065003)	1.80	7.72E-03
Rangap1	4036.67774165055	-0.234763838173763		7.80694008854164e-05		response to lipid (GO:0033993)	1.80	2.01E-03
Eno1	19667.360317971	-0.220537909066779		7.82276284592634e-05		regulation of phosphorylation (GO:0042325)	1.80	3.82E-03
Nyap1	797.685612886439	0.393884631467287		8.22235088779138e-05		positive regulation of phosphorus metabolic process (GO:0010562)	1.79	2.80E-02
Lrrc73	262.721727773353	-0.622606309724825		8.23392486893695e-05		positive regulation of phosphate metabolic process (GO:0045937)	1.79	2.79E-02
Ubap2	643.752615620446	-0.427498046791414		8.23962133164079e-05		regulation of cell differentiation (GO:0045595)	1.78	5.79E-04
Ocrl	786.467331707492	-0.35552684147782		8.54609668525086e-05		regulation of protein phosphorylation (GO:0001932)	1.78	1.12E-02
Ergic3	1935.70562885738	0.270256249619137		8.82389370134132e-05		regulation of protein metabolic process (GO:0051246)	1.78	7.09E-06
Fdft1	740.544908436699	-0.397650403495104		9.27771671802779e-05		macromolecule biosynthetic process (GO:0009059)	1.77	2.87E-03
Psma1	3363.50280914907	0.253304481104862		9.61455004450508e-05		regulation of protein modification process (GO:0031399)	1.76	2.24E-03
Brcc3	378.170320804329	0.497229735923291		9.63372780783924e-05		positive regulation of signal transduction (GO:0009967)	1.75	8.66E-04
Gad2	748.26039895447	0.374568070284551		9.87727568112615e-05		animal organ development (GO:0048513)	1.75	4.10E-08
Eif1a	1349.92582010239	0.321693203420451		0.000102731390806916		regulation of multicellular organismal process (GO:0051239)	1.74	1.58E-07
NA	280.517738129417	-9.35207201709633		0.000112822361945147		cell development (GO:0048468)	1.74	1.89E-05
Ddost	3551.15498487381	0.225367851581291		0.000114062392202913		anatomical structure development (GO:0048856)	1.73	7.23E-14
Ctnnd2	1361.53345121926	-0.302906485315544		0.000114227995037865		organic cyclic compound metabolic process (GO:1901360)	1.73	1.69E-06
Copb1	4489.34197097671	0.201042697438607		0.000117281028957813		regulation of signal transduction (GO:0009966)	1.73	1.21E-06
Ifi30	376.824307056253	-0.50438067096502		0.000118737881158193		positive regulation of protein metabolic process (GO:0051247)	1.72	5.35E-03
Twf1	1896.29785563692	0.275232143959497		0.000120611936998776		cellular nitrogen compound metabolic process (GO:0034641)	1.72	1.87E-06
Dock11	3485.4259902376	0.265560026341248		0.000125690571180495		cellular component organization or biogenesis (GO:0071840)	1.72	6.60E-13
Raf1	2002.47901624394	-0.258266969449655		0.00012681851449986		response to external stimulus (GO:0009605)	1.71	8.30E-06
Hivep2	1327.08449925859	0.366252908774315		0.00012681851449986		organic substance transport (GO:0071702)	1.71	2.55E-04
Rab3b	1756.61112053539	0.295890305840929		0.000127060122934645		positive regulation of transcription by RNA polymerase II (GO:0045944)	1.71	1.67E-02
Syt17	353.288347021689	0.485045972421885		0.000133951882310479		developmental process (GO:0032502)	1.71	2.51E-14
Pfkfb4	129.104067879594	-0.80124436529305		0.000135085858326732		cellular component organization (GO:0016043)	1.70	5.27E-12
Phf6	914.92363779346	-0.335741003766539		0.000137664356914065		developmental process involved in reproduction (GO:0003006)	1.70	3.35E-02
Megf8	1822.15882760779	0.281759585074401		0.000137664356914065		negative regulation of response to stimulus (GO:0048585)	1.70	2.37E-03
Ndufa11	1824.35855052438	0.317622519924185		0.000138785102636954		cellular metabolic process (GO:0044237)	1.70	7.76E-13
Abl1	1164.12804469445	-0.324602915517489		0.000139904470381279		organonitrogen compound metabolic process (GO:1901564)	1.69	4.89E-10
Nfs1	1553.25234301	-0.28891111571874		0.000140580808932844		positive regulation of cellular metabolic process (GO:0031325)	1.69	9.23E-06
Msi2	1243.96378355113	0.301432203923239		0.000142469675333328		positive regulation of cellular biosynthetic process (GO:0031328)	1.69	9.35E-04
Ipo5	2100.68466906492	0.243010488492461		0.000144097564266588		positive regulation of biological process (GO:0048518)	1.69	8.58E-15
Akr1b1	1223.33068952125	0.309588125427926		0.000145317882346522		organic substance catabolic process (GO:1901575)	1.69	3.09E-03
Hopx	291.802811769588	0.610922839928882		0.000150192480318984		nucleobase-containing compound metabolic process (GO:0006139)	1.68	1.01E-04
Fryl	1659.09227457669	0.294958018919097		0.00015115182496482		primary metabolic process (GO:0044238)	1.68	2.59E-16
Nme3	796.971175224841	-0.370589857636195		0.000153027566783283		protein modification process (GO:0036211)	1.68	2.54E-04
NA	498.711677386741	0.496083079158521		0.000153674692393795		catabolic process (GO:0009056)	1.68	1.29E-03
Rab40b	665.722130836793	0.375538831980231		0.000153674692393795		heterocycle metabolic process (GO:0046483)	1.68	5.65E-05
Tcn2	875.761125537932	0.354134466076298		0.000156614366952246		organic substance metabolic process (GO:0071704)	1.68	1.81E-17
Cachd1	346.979610366612	-0.510192520592944		0.000158381740217239		negative regulation of cellular process (GO:0048523)	1.67	9.65E-10
Sun2	1385.66823037124	-0.336659958028915		0.000163844655522519		nitrogen compound transport (GO:0071705)	1.67	9.66E-03
Nsmf	1256.7124587181	0.330184839266858		0.000164935504451948		regulation of organelle organization (GO:0033043)	1.66	4.92E-02
Hip1	5726.46577118182	0.207447368928872		0.000167807279444552		metabolic process (GO:0008152)	1.66	5.69E-18
Champ1	370.607948277268	-0.491019153673023		0.000173165010099752		macromolecule localization (GO:0033036)	1.66	4.50E-04
Tor1aip2	534.957489356416	0.404516789078636		0.000173165010099752		positive regulation of response to stimulus (GO:0048584)	1.66	4.45E-04
Zcchc9	1053.12770404585	-0.349679352322026		0.000187889429581655		positive regulation of cellular process (GO:0048522)	1.65	1.94E-11
Sppl2a	1635.0650002936	0.26422411067312		0.000189057972680635		macromolecule modification (GO:0043412)	1.65	2.69E-04
Neo1	1123.70659871746	-0.332674851767873		0.00019430569865921		positive regulation of gene expression (GO:0010628)	1.64	3.05E-02
Rgs9	1226.1500189552	0.323933278655675		0.000195624418622727		vesicle-mediated transport (GO:0016192)	1.64	4.32E-02
Jam3	137.812364796021	0.779409270844749		0.000199044801379205		organelle organization (GO:0006996)	1.64	7.02E-05
Dusp10	546.451271857744	0.389885411643339		0.000200411065780109		protein localization (GO:0008104)	1.63	4.48E-03
Ptdss1	2399.15153192527	-0.237038063498545		0.00020149558427054		positive regulation of nitrogen compound metabolic process (GO:0051173)	1.63	4.96E-05
Tspan4	1175.03653810613	-0.30814712712004		0.000202855751671307		response to abiotic stimulus (GO:0009628)	1.63	1.78E-02
Tmem17	284.136753438089	-0.534961337560473		0.000204861976755739		positive regulation of biosynthetic process (GO:0009891)	1.63	2.96E-03
Stard10	1585.83198493494	0.276640121128156		0.000211815546125917		positive regulation of RNA metabolic process (GO:0051254)	1.63	9.98E-03
Csdc2	419.980675117893	0.449363462971739		0.000211899938597284		cellular macromolecule localization (GO:0070727)	1.62	5.83E-03
NA	995.896826887238	0.319180276649967		0.000213649085608006		positive regulation of DNA-templated transcription (GO:0045893)	1.62	1.54E-02
Cxcl16	235.621618948284	-0.650072573979165		0.000215352201340763		protein metabolic process (GO:0019538)	1.62	4.59E-06
Ermp1	2209.44556653147	-0.244187195561401		0.000215454637175421		positive regulation of nucleobase-containing compound metabolic process (GO:0045935)	1.62	5.04E-03
Arpc4	2373.52840481236	0.249084709633831		0.000226263602411956		cellular aromatic compound metabolic process (GO:0006725)	1.62	2.55E-04
Commd8	520.729724140118	-0.399825829531285		0.000230912346099043		regulation of response to stimulus (GO:0048583)	1.62	1.17E-06
Slc39a14	1179.28579692552	-0.31569760121739		0.000237787818299108		establishment of localization in cell (GO:0051649)	1.62	9.51E-03
Serpina6	37.5712715341432	1.498050055138		0.000237939350337851		positive regulation of RNA biosynthetic process (GO:1902680)	1.61	2.02E-02
Mtor	772.076445392734	-0.350401752115433		0.000245214759544101		transport (GO:0006810)	1.61	3.56E-06
Iqgap2	273.058968658284	0.620347706107149		0.000245214759544101		negative regulation of biological process (GO:0048519)	1.61	1.83E-09
Rhbdl3	645.554606006772	0.453035539751245		0.00024562044818949		nitrogen compound metabolic process (GO:0006807)	1.60	2.23E-11
Bckdk	1632.37175771447	-0.273896209937266		0.00024562044818949		localization (GO:0051179)	1.60	2.09E-07
Med13l	971.341390719499	-0.326488121046501		0.000245836405226816		negative regulation of biosynthetic process (GO:0009890)	1.60	2.38E-02
Ubqln2	2372.14809041543	-0.272643711826213		0.000249341370319756		positive regulation of metabolic process (GO:0009893)	1.60	7.15E-06
Fyb1	133.927629125835	-0.795441145035156		0.000252396439610845		establishment of localization (GO:0051234)	1.59	4.41E-06
Rrp12	605.334559899913	-0.449935313939754		0.000252922352934835		regulation of cellular metabolic process (GO:0031323)	1.59	8.00E-08
Dna2	722.890044297592	-0.35982922605352		0.000254046217815367		regulation of molecular function (GO:0065009)	1.58	8.92E-04
NA	528.21919007681	-0.439967180861924		0.000260267460784776		regulation of cell population proliferation (GO:0042127)	1.58	1.37E-02
Spata13	171.402710907189	-0.774509840907919		0.000264063609501711		positive regulation of multicellular organismal process (GO:0051240)	1.58	1.26E-02
Naga	646.030776339752	0.370438831345747		0.000271994220283613		cell differentiation (GO:0030154)	1.58	1.74E-05
Cbx1	415.678076331507	-0.440958884466012		0.000272999442274627		regulation of catalytic activity (GO:0050790)	1.57	1.77E-02
Dcps	814.567099561142	0.325884431487354		0.000275172848279206		cellular developmental process (GO:0048869)	1.57	2.51E-05
Rnf4	921.129969239746	-0.318436384564312		0.000275172848279206		positive regulation of macromolecule metabolic process (GO:0010604)	1.57	7.53E-05
Slc19a2	385.926409196876	-0.468015535549685		0.000282828668398526		negative regulation of nitrogen compound metabolic process (GO:0051172)	1.56	4.13E-03
B3galt2	475.205351428241	0.411560581911774		0.00029132195497304		positive regulation of macromolecule biosynthetic process (GO:0010557)	1.56	2.34E-02
Socs6	693.428535429917	0.346414459975558		0.000294917610378072		regulation of biosynthetic process (GO:0009889)	1.55	7.58E-05
Scarb1	2783.5955470604	0.217754935214242		0.000308850682047224		regulation of primary metabolic process (GO:0080090)	1.54	2.13E-07
Fars2	554.751944885666	-0.402343594418503		0.000310240891655558		macromolecule metabolic process (GO:0043170)	1.54	9.24E-08
LOC100359539	1645.47046007656	-0.318990894904964		0.000311910222438453		regulation of cellular biosynthetic process (GO:0031326)	1.53	2.58E-04
Clptm1l	1977.55862869909	-0.243890994399085		0.00031267771760483		cellular localization (GO:0051641)	1.52	4.01E-03
Klc2	937.851170106038	-0.336835729363465		0.00031267771760483		negative regulation of cellular metabolic process (GO:0031324)	1.51	1.93E-02
Mad2l1	1117.51780942379	0.360600539608563		0.000313718756726176		cell surface receptor signaling pathway (GO:0007166)	1.51	3.70E-02
Trpm2	837.651709328148	-0.325489108676681		0.000316428473126926		response to chemical (GO:0042221)	1.51	1.79E-06
Mtss2	436.183700670187	0.461509901428004		0.000317077394680981		regulation of metabolic process (GO:0019222)	1.49	1.36E-07
Neurl1	1359.92870947251	0.31887445803458		0.000317077394680981		negative regulation of metabolic process (GO:0009892)	1.49	3.73E-03
Ranbp2	6730.47581834799	0.186913485686321		0.000318795705152691		regulation of nitrogen compound metabolic process (GO:0051171)	1.47	2.13E-05
Mastl	821.060773584598	0.335552124563385		0.000321858242598847		response to stress (GO:0006950)	1.46	2.73E-03
Dcx	2761.44079455813	-0.239307071483134		0.000322770368748079		regulation of gene expression (GO:0010468)	1.44	6.28E-04
Sema6d	407.9947135764	-0.507237880930533		0.000327806211755416		regulation of macromolecule biosynthetic process (GO:0010556)	1.44	6.01E-03
Pkm	14798.8526017564	-0.239480462057339		0.000343856376885846		negative regulation of macromolecule metabolic process (GO:0010605)	1.44	2.46E-02
Trim33	1003.02145801521	0.317523558187204		0.000343856376885846		regulation of macromolecule metabolic process (GO:0060255)	1.41	8.68E-05
Cntfr	2111.20820185549	-0.292825586643784		0.000348107311165003		multicellular organismal process (GO:0032501)	1.41	8.65E-07
Asah1	1651.55239624285	0.251875279715466		0.00035775433480811		biological regulation (GO:0065007)	1.39	2.89E-13
Coq9	634.721038580915	0.387159434781682		0.000359738634492081		cellular response to stimulus (GO:0051716)	1.38	1.56E-05
Mid1	143.424823055676	-0.713062067754068		0.000360303332973501		regulation of RNA metabolic process (GO:0051252)	1.38	3.91E-02
Cnpy3	1450.12358847685	0.274233236327081		0.00036059058111042		response to stimulus (GO:0050896)	1.38	2.62E-07
Etl4	711.372950012378	-0.344914106445044		0.000367873584513594		regulation of biological process (GO:0050789)	1.38	1.24E-11
Ppme1	1107.42414791941	0.301805601829738		0.000367873584513594		regulation of cellular process (GO:0050794)	1.37	4.68E-10
Marchf6	1717.78067326671	0.246208735364302		0.000371519881385403		regulation of nucleobase-containing compound metabolic process (GO:0019219)	1.37	3.27E-02
Dennd11	781.771855475517	-0.327077555863514		0.000371730369535143		cellular process (GO:0009987)	1.35	2.12E-15
Hbegf	288.425280487521	-0.516084149125556		0.000380816502959032		biological_process (GO:0008150)	1.33	6.84E-20
Bzw2	902.502866544251	-0.3367970926594		0.000394223898145099		cell communication (GO:0007154)	1.30	1.38E-02
Fkbp4	3796.80907658109	-0.203699764240678		0.000394223898145099		signaling (GO:0023052)	1.29	2.61E-02
Ahctf1	2435.55787886805	-0.269865719521697		0.000394223898145099		Unclassified (UNCLASSIFIED)	.54	3.42E-20
Acsl1	1580.26805959552	-0.284392788459333		0.000401447910687308		sensory perception (GO:0007600)	.40	5.22E-03
Ankrd52	1749.45907575513	-0.286806398781142		0.000403023344989232		detection of stimulus involved in sensory perception (GO:0050906)	.17	1.91E-04
NA	612.800307634101	0.493482733067505		0.000405500105245709		detection of stimulus (GO:0051606)	.16	2.76E-05
Peg3	25404.6523693645	-0.153280953730861		0.000410875357393373		detection of chemical stimulus involved in sensory perception (GO:0050907)	.05	3.45E-06
Pkml1	6140.6325616857	-0.231500727555272		0.000411724340533458		detection of chemical stimulus (GO:0009593)	.05	1.71E-06
Mob1a	1760.0484001393	0.245082480081114		0.000417773904075966		sensory perception of chemical stimulus (GO:0007606)	.04	4.48E-07
Atp6ap2	2030.77562617808	0.241883083712262		0.000420499972990063		detection of chemical stimulus involved in sensory perception of smell (GO:0050911)	< 0.01	1.41E-06
Hes6	490.707159074134	-0.4343772744853		0.000422102690637613		sensory perception of smell (GO:0007608)	< 0.01	4.51E-07
Mustn1	113.959215944458	0.892875706562451		0.000427743122492435
Ulk1	640.395601662306	-0.34748999812595		0.000433846234619691
Gpi	7528.81609026917	-0.25247821510123		0.000434402461503085
Shc2	3391.53468516861	-0.317536509728176		0.000440213600861352
F11r	1896.74284481591	-0.251388615783322		0.00045704067277546
Pcdh9	136.28898941782	-0.720266340373571		0.00046176965809372
Cstb	739.567850619672	0.362189804927023		0.000473169971227164
Mcf2l	4222.86504388668	-0.252403349148131		0.000474464931825322
Nfe2l2	576.043489470152	-0.37660679340772		0.000475957621078477
Ptprm	153.758356274264	-0.775207966001304		0.000475957621078477
LOC120095751	1497.59795187817	-12.609537182238		0.000489044965725167
Gfm2	489.290355308053	-0.407279363299105		0.000496807759934238
P4hb	22354.4898264024	0.175550150982027		0.000496807759934238
Prmt2	464.991482897004	0.395114200304279		0.000516219147028333
Hormad2	448.617707955189	0.407672386198089		0.000516219147028333
Tmx1	1675.73775528912	0.255820453815282		0.000516219147028333
Brinp1	216.028030643495	-0.556488335687067		0.000525707970303905
Rufy3	978.711945179622	0.346382131506644		0.000529883411925033
Bcl2l1	1717.54146862928	0.239935337034613		0.000529883411925033
Gapdh	14486.5867879816	-0.176186135853483		0.00054781955267604
Eif4g1	8819.99760097172	-0.234586418834333		0.000550587055609728
Otud4	932.631851691856	-0.312568691795061		0.000555242250084694
Ccdc157	151.430284785005	0.658367596750535		0.000565516926987277
Ttl	473.83737658738	-0.399979134957317		0.00057139412757699
Mboat7	751.816221849743	0.331801349017422		0.00057139412757699
Nherf1	1957.4024649069	-0.278189316679209		0.000585704311034901
Rragd	539.337200269972	0.375262960917729		0.000585704311034901
Kremen1	119.498458648412	0.741443717592307		0.000585704311034901
Kcna2	550.103169148581	-0.499174848550292		0.000601772436217187
Zmat4	252.914167992725	-0.527092434081509		0.00060479032796728
Sdc2	690.052031446707	0.355517088549775		0.000605688335929933
Tmem123	392.989756755432	-0.48277093185938		0.000609513396360513
Mettl7a	1085.3622177874	0.295928236670309		0.000610133140905144
C1galt1	1043.0907489893	-0.342103068410914		0.000634576454909018
Bloc1s6	383.704224619552	0.429200491452514		0.000635978342109864
RT1-O1	102.324522563666	-0.811225696337908		0.000644003733344375
Pola1	1944.98381522566	-0.234066940623971		0.000644147879765266
Bambi	594.44149141093	0.377624499504248		0.000648828058795291
MAST1	677.309101578963	-0.341176615632505		0.000673190043475346
Tmem163	716.498167249958	0.375085786660435		0.000674642332150262
Slc20a2	672.86932396035	-0.36735837571579		0.000681162220949996
Uap1l1	529.86302940009	0.441781930752349		0.000681708080233557
Ccdc61	441.854083009433	-0.426718343526639		0.000684946646175557
Anapc1	2109.63920642755	-0.226110309081007		0.000685035546030335
Edil3	54.1007741200664	-1.10008385518888		0.000689321402689203
Igfbp7	655.771054020054	0.346396747246432		0.000690674751480907
Ldlr	3547.97622722714	-0.237368977618885		0.000720529599590614
Rab27a	153.018351875178	0.648908212666437		0.000723433244780989
Sp110	340.235705973183	-0.463486899642262		0.000728432064553294
Arhgap35	3067.4933262967	-0.237159688784565		0.000732116432947933
Fhod3	732.035563868697	-0.374553814578497		0.000732736810275399
Cntn1	1308.51741018932	0.321907555861444		0.000743696975006902
Gbf1	3297.01269792496	-0.207522724516377		0.000771653383307511
Trim21	248.461982569213	0.639446931137796		0.000772142565383852
Laptm4b	1062.35253670507	0.277941445496108		0.000775260736811475
Rmdn3	287.25154497072	0.47638247517103		0.00077937046829944
NA	983.053978212551	-0.288850757054027		0.000779900712213574
Spetex2dl1	455.262169861923	-0.394598068032082		0.000779900712213574
Eif3b	4256.75974432701	-0.206785983304397		0.000784859703931889
Lonp2	2262.54884095019	-0.231135823342846		0.000801447505444818
Tsc22d1	1397.84838569023	0.254523117305639		0.00081164437684462
Suclg2	1164.98234357503	-0.271852499851738		0.000826073184240248
Brd9	663.11206417324	0.331988120637774		0.000828307808180358
Crk	727.484241101893	0.328211860720348		0.000828307808180358
Etv1	8325.246558663	0.188159615673031		0.000840359474088961
Akt1	2579.1629339292	0.208215541650654		0.0008427935831968
Asic1	840.737450041139	0.342967588744479		0.000843220569007696
Tenm4	93.9969564462106	-0.865290754074336		0.000857654290809376
Ass1	301.237568839007	0.463245877366031		0.000859886827110195
Kctd3	1508.68640492521	-0.250503931303368		0.000868244625085338
Cfap36	772.738739349871	0.333887767958089		0.000886993190435155
Actr1a	4137.71375754056	0.182727344415413		0.000886993190435155
Gusb	608.163275678731	0.3427210885544		0.000901523699345067
Btg3	1534.13416117631	0.26422988474137		0.000916337340463235
Zcchc2	717.023704468882	-0.31652271236412		0.000920486746208524
NA	4845.69463499236	0.2328786908712		0.000924275774692715
Dnajb11	2650.44357405353	0.253244050228856		0.000935724525090048
Ddc	323.574665802689	-0.46987437136995		0.000942666854780048
Slc6a8	448.077887970965	-0.382835383499365		0.000943328239613065
Trpc4	451.435412100832	-0.400116676118014		0.00094604218971927
Gcdh	835.415731948215	0.300000606694804		0.00100670274507679
Sub1	2862.80616009383	0.268403162646706		0.00102319422479375
Micu1	1165.82146871126	0.290069643439516		0.00102937025234354
Acsl6	1360.5958842116	-0.251743968192525		0.00103377379339162
Tfcp2l1	316.51777755313	-0.534557738881711		0.00103513399329924
Zdhhc15	137.19964696923	-0.66057831676173		0.00103575684411423
Arhgap18	704.600463055177	0.332068812004162		0.0010363045668955
LOC108351137	23975.2564657873	-0.166167317074168		0.0010363045668955
Cdhr2	409.549790341914	0.402219331862113		0.00104612225239544
Fundc2	1214.64408449465	0.263506731404616		0.00106813447644297
Rap1b	958.798628873753	-0.295020940372813		0.00108487718076568
Atp5f1b	20887.7690523955	-0.152816292468116		0.00109064371340462
Lix1l	397.835708732285	0.439763623617066		0.00109486295067774
Cplx2	8787.68275270176	0.163800591270024		0.00110982899212687
Plod3	4227.32117944525	0.202169949559985		0.00111970906349893
Sec22b	2448.32881506993	-0.207049262512034		0.00113112738737063
Fnip2	1307.17283167285	-0.28133454315244		0.00113112738737063
Rock2	637.724088117139	-0.34449498135232		0.00114325601869663
Col5a3	45.6775514978476	-1.41973421921755		0.00114325601869663
Slc9b2	203.583901218913	-0.646995381066058		0.00114325601869663
Ppp1cb	4360.64511780486	0.191455125509009		0.00119845423595272
Traf4	1232.27446385921	-0.264225808762015		0.0012149745866802
Map3k7	1375.02062654175	-0.263265124875688		0.00122490890335916
Eif4e3	765.150201639113	0.318067573115595		0.00124418480231336
Adgrl1	2706.96779726795	-0.21243195160996		0.00128200006641657
Sephs2	1134.87755792239	-0.297232596036337		0.00129279525374018
Cpne5	191.904616346885	0.661957762581751		0.00129289121545223
Tgfbi	1153.09184840788	0.27732983833377		0.00129289121545223
Ppp3ca	1034.48182409	-0.284891478360869		0.00131367084418356
Cep170	1683.7557519177	0.236597951430097		0.00132036565840407
Mafb	386.13042707145	0.429962829872509		0.00132036565840407
Itm2c	3342.76073935194	0.269408854576094		0.00133515447889064
Ssr2	4254.50055501486	0.195226782123419		0.00136072035528234
Ptpn11	2826.81338201841	-0.195009724242474		0.00136928604407328
Slc17a4	269.943678792683	-0.478467211631116		0.00137911540241254
NA	304.436611233629	-0.620661768708537		0.00138662591968382
Zfp330	862.710386684132	0.307919179902553		0.00138764452475382
Zcchc12	1405.60295679093	0.286538326173719		0.00143911033628975
Diaph1	547.587485717686	-0.353862496098481		0.00144424273039599
Pik3ap1	107.477961912082	0.733549700896326		0.00145611888322904
Plcl1	877.314740370535	-0.295541444546932		0.00147390898628128
NA	682.69564635019	-0.323608372412013		0.00147518446907304
Stmn1	4642.88964850376	0.194443008870634		0.00150373583935497
Elovl5	309.084054966101	0.437111097965897		0.00151403685962947
Rab11fip4	843.714873793095	0.31155075682574		0.00151800184944269
Nsf	537.866067215838	-0.35124137132568		0.00152704878136475
Cspg5	234.535733827068	-0.531589732217731		0.00155602748217992
Lmo7	1553.80678205524	-0.234235837805318		0.00158194095204818
Nisch	4041.23282487917	-0.207837468268631		0.00158566396258615
Pim2	1663.50918556842	0.292477844339396		0.00161206915241466
Clic1	1681.86557890107	0.254081908994896		0.00162146576788712
Vps13a	1873.61460673843	-0.241935679264715		0.0016613550449523
NA	242.745412417879	0.491122326533825		0.00167618027208013
Hexa	1978.75606524388	0.234649928296696		0.00169975537104595
Nfil3	307.217734396823	0.512423770442377		0.00172336781163301
Ufl1	1265.97886974457	0.253260949916243		0.00177245012795731
Slc36a1	749.599306614095	0.318219608817706		0.00177508995064485
Pnma2	850.198183688179	0.287330295120935		0.00178448481595342
Uqcrfs1	2920.19281136824	-0.208031045398794		0.00182830469470243
Rchy1	718.346356433007	0.313139872082007		0.00191872869018637
Grm2	220.132580607835	-0.522749735760703		0.00191872869018637
G3bp2	1392.38090784437	-0.247582814835975		0.00193599917593715
Mboat1	186.166799415214	-0.564994617182135		0.0019399190725437
Prkacb	2016.86627063171	0.224787943860729		0.0019726874000356
Ndufs1	1085.88696527294	0.26390099377792		0.0019726874000356
Ap1m2	682.804406914089	-0.318396023241437		0.00202240888993508
Cep72	238.762206052288	0.540684794810274		0.00202304221259761
Ppp1r2	2576.91145657527	0.231042556898856		0.00205141650549414
Ppm1h	683.017850135926	-0.338168596618367		0.00205141650549414
Col9a1	466.45571778248	0.422727239097123		0.00210055878955943
Tpp1	1467.60010464586	0.239838507147912		0.00210545668850546
Btg2	1485.90679217581	0.240169982756712		0.00211717397639649
Pgbd5	716.796534308659	0.311960196920035		0.00212603838790927
Il17ra	630.531517759988	0.32373109490187		0.00213014589559183
Rida	504.912897037859	-0.396096293528368		0.0021631632539474
Snx3	1854.73124868598	0.219397518941624		0.00219769594586688
Atp6v0b	3262.29270165036	0.202730569171643		0.00223574275085029
Kdm2b	1420.20609383944	-0.258603389990355		0.00223708793573413
Hmgcs1	1455.06230403932	-0.325488334024635		0.00225613911252762
Ddx19a	1333.18476386516	-0.248606830533694		0.00228787171683578
Tmem130	3190.11160815071	0.251456014434759		0.00229195094644271
Ralyl	87.855060189687	-0.813089286758002		0.0023250709616632
Tmed3	1120.52698767558	0.256399140560026		0.00235090252283259
Mslnl	46.6432635717158	1.13204335512108		0.00235533172143606
Ddit3	462.216302977319	0.509870951854269		0.00238988855813596
Tapbp	1381.13976655114	0.26314971619909		0.00238988855813596
Slc6a15	112.62810795012	-0.69264835901116		0.00239069158959383
Efhc1	490.811199446018	0.357764418441643		0.00241793708199471
Gng7	130.197320730261	0.681267598702517		0.00245600398203647
Lcp1	1113.84121259823	-0.3536738368855		0.00246530110216222
Pkia	675.002555583739	-0.316015178968945		0.00246530110216222
Robo2	1129.63334048492	-0.278805140497208		0.00246530110216222
Rab3a	1170.70603743861	0.284470802194454		0.00247454714352707
Arsa	401.701734122639	0.404632088947629		0.00248961330977614
Ak1	572.255179200343	0.343111276099727		0.00249399797985306
Erp44	1809.68986438216	0.236339189547836		0.00251258638967805
NA	282.525565508207	-0.476388317930364		0.00251258638967805
Ctnnb1	2893.12834147979	0.196974689571705		0.00252149653393578
Selenom	494.693550072327	0.389514282514109		0.00253207099590378
Dnph1	192.459785414655	-0.53504301998939		0.0025345203807535
Stambpl1	491.291025585864	-0.361989954410305		0.00254016193310188
Rasa4	537.218603069543	0.346327745096435		0.00254792460023382
Camsap2	1858.32998275438	-0.213501975015454		0.00258314915909483
Tagln2	9607.30657501054	0.167003411402986		0.00266943238114623
Hps4	293.879818153756	0.436962285837007		0.0026828424851444
Manf	1620.66246991984	0.254417646262778		0.00268980750853468
Plekhg6	365.525767530522	0.389727698988494		0.00278784458249947
Prrc2b	2023.95984740647	-0.256078795038432		0.00279155532904851
Chd3	3425.50120150788	-0.198919343389955		0.00279713206189371
Septin7	1398.69503087875	0.257613767935234		0.00280235295114127
Cul7	1683.44105316131	0.275841350347079		0.00280235295114127
Gid4	869.901180909238	0.27774932351834		0.00285496668866065
NA	18985.9072086973	-0.164621191054935		0.00285496668866065
Ninj1	1221.70623898723	0.251368154684568		0.00285923160394606
Slc37a1	1096.72649186591	0.270368095438746		0.0028774411955078
Wnk2	859.793238419563	-0.278812744807781		0.00289021895255179
Pgrmc1	9127.54274447233	0.1546090736141		0.00292251137693992
Usp47	3743.72180439888	0.181687886534752		0.00293238818234889
Stk17b	268.175183683967	0.450988491448333		0.00294642649620042
Dagla	820.538879396917	-0.281546159949951		0.00296890668012704
Psme4	3998.00356447807	-0.208172061173819		0.00299303119385468
Vgll4	480.302420349486	-0.346508511213146		0.0030593627204131
Cox7a2l	3322.02116910752	0.187628412464504		0.00308594383447401
Afm	176.99868248069	0.55603652977581		0.00311437362801781
Sec23b	2287.95158135508	0.195652373615102		0.00311437362801781
Tmod1	237.211855281123	0.486113491816154		0.00311437362801781
Cd46	1843.66121269505	0.219533695156283		0.00314261393275142
Chd4	4718.63301825967	-0.204839537386545		0.00314261393275142
Prok2	42.6489826979744	-1.20495290227971		0.00318371653254171
Pld3	2368.55275807908	0.241731061538505		0.00318684249086299
NA	268.723310068167	0.452092571110655		0.00323573616495906
Pdha1l1	296.495554683174	-0.42047889011573		0.00324930510299956
Ano6	385.554739792401	0.409734402464319		0.00330439351387185
Ceacam1	764.943984534773	-0.36528850386283		0.00330439351387185
Tmem200a	184.299356995567	-0.538092892291166		0.00330439351387185
Ubash3b	107.928000861383	0.693057441370022		0.00333586948229809
Map1lc3a	765.243608342284	0.351307311827122		0.00334786226114895
Rnf10	2990.45929054587	-0.195090401702801		0.00344949207794215
Cbr1l1	581.44361187983	-0.313242062925855		0.00350242662528756
Nap1l5	151.105186516265	0.591157802241441		0.00350819413391004
Dnajc6	1853.41600600889	-0.211655049873022		0.00365648428451991
Atp7a	280.336516609484	-0.575666368098275		0.00365648428451991
NA	381.073928672297	0.393075064370543		0.00367349202891348
Commd9	1044.82703786903	0.251978516402798		0.00371177460728057
Stk40	834.058463044378	0.288426467503182		0.00380986386973557
Tob1	411.733531452523	0.36053152750594		0.00386903273885729
Arid1a	641.154274264531	-0.335319920103205		0.00386903273885729
Inpp4b	150.597736663355	-0.591181316058976		0.00386903273885729
Cnksr2	38.3483158484236	-1.17080793130682		0.00387036409395066
Ppp2r5b	1309.72334452088	0.245177070096214		0.00395424502230906
Rfk	1504.46914183286	0.220646906859978		0.00395424502230906
Myo16	603.104978509677	0.321061722247518		0.00396190574435483
Adora2a	230.045879063011	0.49143396237385		0.00397809019741728
Prlr	1503.1558140289	-0.228515306115525		0.00399724511572519
Cd81	6424.12295505715	0.164658778457832		0.00400277128040519
Pabpn1l	80.4949949946974	0.795070666799147		0.0040149304759873
Usp24	1337.84423070616	-0.234229022946585		0.00402917291175143
Stx7	1680.80182604252	0.212084682933993		0.00402917291175143
Ptprz1	3716.37831255701	0.259909853871133		0.00408451428340445
Arsb	3684.38368799272	0.207058249299477		0.0040870122595189
Sez6	1180.58861649465	-0.266466155952256		0.0041229764391104
Fam124a	101.72743142804	-0.741166821562392		0.00412737407244468
Tpst2	565.286762795974	0.320168354508899		0.00415074175852057
Cltrn	3864.38088455079	0.181260238021731		0.00415074175852057
Arhgef7	594.613712746252	-0.308238999477182		0.00415074175852057
Sec11c	3285.31512829787	0.207510286051385		0.00415074175852057
Wdr26	2217.4167885907	-0.220668350615487		0.00415133584147733
Scpep1	653.644185888178	0.305661983206265		0.00418874056517542
NA	189.414732703994	-0.55790655606271		0.00418874056517542
Armcx1	395.20040389575	0.366345634104655		0.00418874056517542
Rab37	1485.45505726313	-0.220119680543306		0.00418874056517542
Lamc1	257.752933948314	-0.477758604358248		0.00423585186530593
Cmtm4	635.551903076409	-0.297090412113395		0.00423585186530593
Ptpn3	502.400405403964	-0.333472810273804		0.00423585186530593
Il3ra	1362.57256234466	0.235400172410448		0.00427677035651318
Tmed7	5528.46077041398	0.210577386638902		0.00428248091566668
Nop56	2042.95511820528	-0.234460009187403		0.00428248091566668
Dicer1	1481.60279327653	-0.225813778563866		0.00428248091566668
Macir	155.45382397272	-0.580785529630511		0.00428248091566668
Retsat	648.345093353665	0.292165828551754		0.00429787367140444
Nrip1	575.760184971148	-0.322253907494862		0.00435523112975158
Ttc7b	1155.79730872694	-0.249780384864708		0.00439013295610555
Asb16	273.366517326207	0.454833312506332		0.0044025844816918
Plac8	1015.53706950976	-0.250509651270078		0.0044048931105947
Mfsd6	828.379084979697	-0.282538886945434		0.00444937604747216
Dnaaf9	751.660995921454	0.298897287749178		0.00445888387463472
Cdk2ap2	688.967447544462	0.302185712447712		0.00449327873855201
Cngb3	113.938749646222	-0.672869284235516		0.00452179630700878
Ddx3x	6145.53569974607	0.162071687746407		0.00452798084136292
Sstr1	179.852568134546	-0.576475417597233		0.00455181873035426
Cluh	1619.79087579076	-0.262909423345674		0.00455501782752956
Rpl36al1	1776.41727669978	-0.209141707735542		0.004561129170599
Nnat	26994.3605318452	0.157315412062342		0.004584103443679
Chrm3	53.8692101485112	-0.932347563593871		0.00459285653470864
Mpp7	441.424599209038	0.342924017746069		0.00466374289588378
Ache	395.471431851609	0.371881937914647		0.00474392629529638
Gpr176	262.20216995633	-0.467725897635766		0.00476959993779189
Eepd1	77.29904950555	-0.802267926371443		0.00477890345616191
Ppp1r17	110.024671985406	0.656286337482457		0.00479279467310314
Fstl4	428.72627774813	-0.401714198459334		0.00480617821975714
Myh9	4613.91333083164	-0.421907899935334		0.00480839429521311
Slc2a4	109.128809115407	-0.690702360148347		0.00481296157435399
Ttc17	909.349199925765	-0.256638890344153		0.0048243046279913
Aff2	167.702992716549	-0.564416941395446		0.00483221595972248
Rhobtb2	231.491147380453	0.489742853220805		0.00491866270302131
Fam167a	229.880407801066	0.469391079225669		0.00493751947397486
Cemip2	1392.48901410624	-0.224263115254187		0.00511270694194987
Zdhhc14	1385.34384072559	0.225657665353582		0.00512018154957751
Hcfc1	1794.23191296137	-0.218689847737795		0.00512018154957751
Adss2	1347.61266200595	-0.229784465200155		0.00527306831359168
Dpysl3	200.383754458253	-0.612856989895568		0.00528812750928754
Ift172	418.334763415805	0.375739765218521		0.00531730011348099
Orai2	677.398768029118	-0.311643188910144		0.00532134088630865
NA	851.238114837817	0.271700135818121		0.0053332185960945
Ywhae	5421.38776735442	0.195118732782932		0.0053815237663397
Lrrn3	166.348834373583	-0.557880596557562		0.00542108682827525
Mitf	123.826063550656	0.630623415175789		0.00542108682827525
Tubb4b	6534.93821440898	0.16525096393532		0.00551594848849606
Insig1	2814.54188767266	-0.177642878792927		0.00551932517666294
Trim5	294.49715553004	0.409930587074755		0.00554630341913442
Cpne2	488.232116905978	0.360913964702285		0.00555833943857661
Tox3	1078.04422503819	-0.258705317729539		0.00560898206596473
Myo6	377.68734136677	-0.374173827888171		0.0056148318264806
Bnip3	4488.47200875843	0.201629808400043		0.00561842761990032
Elac1	247.273988056909	0.464840773559996		0.00568509616083101
Hsd17b12	1162.68112852646	0.24824209808552		0.00568509616083101
Chsy1	322.201900429034	-0.403158974548654		0.00569200886478924
Itm2b	2600.97136506013	0.198956613220259		0.00569200886478924
Coa3	855.195464084014	-0.253660141663058		0.00569200886478924
Olfml2b	72.9729843992571	0.779730636413586		0.00580530186474251
Nsg2	4469.16168428887	0.158134498758517		0.00580933913978618
Stc1	2407.19360448112	0.206613889551122		0.00581195062289596
Llgl2	1821.35850494615	0.22484136097952		0.00581286452053384
C1qbp	1113.31546750302	-0.233320832232571		0.00593652533261234
Fads1	6892.95237715101	-0.145678209313292		0.00593652533261234
Ablim2	379.826881794293	0.37024163115037		0.00597573330057816
Acvr1c	186.922792864167	0.556205857179549		0.00621728667527604
Ift80	1208.33036480204	0.245217044369982		0.00621728667527604
Tmem178a	438.73729840164	0.342827443466266		0.00622039600361883
Yipf6	1721.78781631169	-0.238120129517813		0.00627363180484842
Plcl2	1550.52780526402	0.201585723164965		0.00628132538179198
Ckmt1	1354.8149215413	-0.23216519641311		0.00628132538179198
Spart	864.363355876343	-0.267495485186919		0.00634832688388984
Pcsk1n	2508.10590338945	0.179240683247745		0.00646859313009437
Supt4h1	669.220698479198	-0.284426095346195		0.00662011258445936
Cplane2	210.355262247613	-0.477185713950806		0.00667465078233045
Ensa	1624.63781491999	0.216490047912927		0.00667465078233045
Ide	3058.26421067492	-0.184580760841485		0.0067148170618264
Esrp1	1896.28528019683	-0.20139641382851		0.0068215482125944
Nelfe	1184.63908258219	0.222156015242551		0.00682782807838026
NA	10148.4562743923	0.18968899796453		0.00690227544802317
Aig1	843.083045621028	0.269550762283173		0.00691345956192454
Nbl1	641.804199877559	0.338343113075697		0.00692427456989336
Tlcd3a	444.712535460288	-0.333664083502848		0.00694730798385756
App	9010.40429081549	-0.18689877064788		0.00695094687728297
NA	276.046113342323	0.442811290370646		0.00695094687728297
Cdkl3	37.3186324730032	-1.18333430528333		0.00697824686473064
Adipor1	3889.32497747832	-0.165020767212243		0.00704518114220944
Atf5	1400.78990429825	0.231877759722634		0.00708982806088802
Cpne3	1324.43035524344	-0.226417243699732		0.00711977339354564
Spacdr	1216.82735577395	0.242108033189927		0.00711977339354564
Aen	805.431022587574	-0.276932301231979		0.00718037296828663
Slc35c1	589.086199572934	-0.292394916122807		0.00721303287468087
Higd2a	624.819206066141	-0.292619771000387		0.00721303287468087
Lmo3	261.231164791842	-0.464558139949735		0.00722384145339035
Moxd1	299.066433998188	-0.40896619824593		0.00722569395909207
NA	280.147880927036	0.405275040840314		0.00723298434495152
Gpat4	1468.6051240833	-0.219272729512783		0.00723696776803284
Selenof	5518.68808311319	0.197277346955752		0.00726378566448139
Ptgfrn	521.236157896766	-0.325213316443009		0.00729659673800948
Gaa	9059.62702283825	0.205043426043513		0.00729659673800948
NA	336.703821165777	-0.404589730558401		0.00734439866245781
Gdap1	1510.82261282337	0.220341781117809		0.00745174681006727
Vezt	1097.27391632267	-0.22932490848511		0.00748279280204514
Cnn3	2336.20592790554	-0.187000623835411		0.00748279280204514
Optn	788.971828021105	0.293287530038345		0.00748279280204514
Chmp2b	829.353300650005	0.264834730884402		0.00753104872947797
Cyc1	1522.8823011553	-0.239018313204671		0.00756290299730822
Slc25a4	9753.61509664515	-0.136189097337862		0.0076250139038758
NA	128.40220149992	0.616887991275439		0.00762862074139208
Impa2	287.400893201887	-0.403084281206537		0.00764168000822683
Cntnap4	643.439386465607	0.289432927109457		0.00769644386258203
Fam81a	115.101358204546	0.612031844397797		0.00769644386258203
Fut4	198.10667249626	0.523449807773711		0.00770720059742767
Rwdd4	2082.12314392339	0.194906958096984		0.00774782343823034
Otud6b	717.834197710651	0.27503279361597		0.00776571989323518
Crebrf	1058.33812933814	0.253218757410176		0.00790891111647714
Hivep1	446.778608324323	0.388055835468489		0.00797519268017861
Elovl6	396.047720274425	-0.415275054564296		0.00806772525361875
Ece1	3544.35113193848	-0.162392636127309		0.00819298727464003
Lrp2	153.942951058147	0.547394903631245		0.00819298727464003
Spindoc	609.456951417893	0.291200234421595		0.00823576345781498
Mbnl2	3295.3293066152	0.163805381844264		0.00826584762849086
Rnh1	1281.66755914031	0.219511345921117		0.00831464764553204
Hdlbp	3477.59400973706	-0.182168189378925		0.00837143745601151
Tent5a	1356.69677322166	0.226941147725454		0.00840013227188746
Col27a1	347.453644293331	0.390948147797395		0.00840610391134579
Mid1ip1	4264.65980314748	-0.172533479264098		0.00843224533584322
Slc2a9	33.3314705828523	1.14927138263748		0.00848100565309892
Deaf1	920.694897376116	-0.239836827830014		0.00848100565309892
Entpd6	231.928197972951	-0.437442009715226		0.00851746789395453
Akap1	786.49489600247	-0.290600318387173		0.00867730461454538
Slbp	1445.24012599682	0.212837641763545		0.00874685383332094
Calm2	7824.85697403852	0.170796885981247		0.00879116947079908
NA	183.818102024764	-0.540941383774439		0.00879116947079908
F13a1	227.276131302038	-0.45431612659275		0.00880321875937632
Ogdh	708.392000409727	-0.311620226261008		0.00885584480471173
Sin3b	1657.33367278151	0.202204886100415		0.00898398841755557
Fam120a	5462.12063756264	-0.177859731939718		0.00906696785031417
Dnajc3	1081.34871078845	0.266032318101217		0.00908059489972844
NA	80.9356477782336	0.720725773712839		0.00910757954548239
Ets2	1012.83769100152	0.232888052684198		0.00914180605726956
Senp2	963.438255538705	-0.239265234882744		0.00914180605726956
Phf8	504.03887873025	-0.318768238194773		0.00914180605726956
Rab4a	811.054994737879	0.262739666996518		0.00914180605726956
Tpgs2	636.950117170306	0.309238875656208		0.00914180605726956
Celf3	1597.57901689191	0.247664567750078		0.00935803633737492
NA	2968.59423244262	0.184402542951465		0.00936353211185259
Epb41l1	563.610484054832	0.291980266079565		0.00941556755293933
Epha7	124.556966334128	-0.573155151812967		0.009431951395518
Cdh23	1050.1805381017	0.250304443465636		0.009431951395518
Ctsf	2919.19152769239	0.17113788029078		0.00962293011726172
Tpd52	1599.57886498478	0.195613052375968		0.00964904116307926
Rap1gap	1562.56594051934	-0.221254562621374		0.00971622544987727
Wnt4	2441.8700842948	0.410763440517558		0.00977938613990333
Parp11	130.293825303508	-0.563783198779434		0.00979994292152693
Vav2	1353.67052364271	0.238330399395432		0.00987825254327687
NA	577.961091972325	-0.292274277455353		0.00991031880935679
Lad1	1210.06740922796	-0.316588059556507		0.00994061539742428
Nit2	542.922104035415	-0.302550914096524		0.00996157006929595
Pabpc4	2806.16046337292	-0.173251548056082		0.0102878263456484
Oas1b	238.131560073218	0.426739904735009		0.0102887062737058
Sgms2	151.006335296601	-0.554784020349818		0.0103405199286531
Rbm18	817.569003289765	0.249746754107021		0.0103896734332623
Ttc9	256.041547403666	0.409948215182454		0.0104654342725706
Tars2	488.807447199035	-0.317688970543905		0.0104654342725706
Per3	247.450510763574	-0.43203582425781		0.0106551390804137
Brinp2	294.984298486751	-0.397256172845063		0.0108311110247734
Dennd4c	2462.59043400327	-0.203592572521959		0.0108446705776209
Npm1	15637.3776162638	-0.15488700328836		0.0108484879861543
Pip5k1c	2599.05672653179	-0.179650517589557		0.0111798001715314
Tor1b	2830.54054108676	-0.165186514587026		0.0114117978384476
Ccdc187	541.568301874644	0.349377699615289		0.0114274738686804
Kcnab3	104.053735389626	-0.67917833708509		0.0114813458841035
Tmem65	294.168842001241	0.384841075335091		0.0114955624235208
Pdcd10	997.305386414916	0.234086355590359		0.0115008563857992
Tmem215	2309.67057588736	-0.256043357573683		0.0115008563857992
Kifbp	924.907397026756	0.249159846560739		0.0115792838007996
Siae	1891.71639590056	-0.200522939467241		0.0116001888202087
Cngb1	32.21884475969	1.13434788961387		0.0117763707805399
Hipk2	500.465645370237	-0.3763343559449		0.0118265086315351
Wdr3	812.460307318567	-0.273314877616915		0.0118265086315351
Eml6	1854.78710031379	-0.186761328496743		0.0118553121512517
Tsen34	1117.99941643006	0.233574335384917		0.0118817170985465
Atp6v0e2	1011.86202470524	0.23906486127264		0.0119007548349562
Rab40c	352.259552056606	0.385665398484969		0.0119007548349562
Itfg1	4813.24473355459	0.152411330498754		0.0119634626568782
Ncor1	2911.70824948244	-0.181956675683662		0.0120044714807157
Evi5	1412.90256242914	-0.211400427189688		0.0120174537125502
Amdhd2	197.524673370657	0.457625104371988		0.0120242865364391
Map9	1095.83464503973	0.246679140252008		0.012083273772044
Reep4	461.975351252776	0.309133493101105		0.0121136086986737
Unc13b	757.264073397789	-0.254458982032647		0.0122902610856104
Mapk8ip3	1393.56191160198	-0.221182045714203		0.0123382338064676
Gstm4	612.368879769045	0.300758609212682		0.0124034089173939
Ep400	1860.94326002147	-0.2031967703281		0.0124034089173939
NA	356.274233064088	0.422508765538378		0.0125358416252921
Fnbp4	791.765159929142	-0.271656436063757		0.0125633548642163
Ptprj	1046.85038764591	0.232144477255512		0.0125825270195623
Pcdh1	1331.12162686377	-0.233816658999322		0.0126493127525565
Marcksl1	1880.99055647687	-0.192935965618988		0.0126708318735333
Gba1	1673.67538643396	0.197996374643374		0.0127309210075357
Yipf2	686.971405851994	0.280615106863079		0.0127464906191974
Sh3rf1	385.801042684014	0.33381910525491		0.0128609231777001
Gabarap	3330.24305501188	0.165857360369122		0.0128950182684766
Cox5a	1294.41104085775	-0.204686039524102		0.0128950182684766
Ssr4	2417.53059138751	0.18992513496379		0.0129394873084257
Cnot7	1720.28334649088	0.193797802131422		0.0129429071449527
Fahd1	441.333525849818	-0.321175844165119		0.0130261753254978
Rpn2	16798.3949811117	0.14133326860867		0.013384796361687
Cask	1350.98147727242	-0.198649952179722		0.0134384927772434
Lancl1	878.35870436642	0.271980078408091		0.0134925724808828
Nol6	300.153724282098	-0.367584228670086		0.0134999079039592
Add3	751.483678930118	0.263789506660708		0.0135254064095872
Nalf2	407.026038803368	-0.32581333678359		0.0135330191494849
Sfpq	2352.68655501263	-0.197886472536133		0.0135330191494849
Rsrc2	1753.15720986202	0.182318610482868		0.013543203734429
Hmga1	292.069900929056	-0.396683168337193		0.0135746791068257
Etv5	127.899097449353	0.559179724747182		0.0135746791068257
Naglu	495.142612802212	0.304501657060814		0.0135746791068257
Gsr	1672.4940132917	-0.210506521666471		0.01382906955109
Rabl6	2630.54984577505	-0.179300234887211		0.0139091612734751
Mdm2	1019.7063771688	-0.23295666147162		0.0140407532189527
Sh2b2	364.062056514801	-0.354168268351141		0.0140549541890791
Drc1	81.4245319447996	0.747238617364903		0.0141195847035301
Rimoc1	245.535691042468	-0.406874391673696		0.0141491470518302
Abcf1	1664.77565235599	-0.258860220710776		0.014169227133428
Vopp1	239.111184690377	0.486654358293911		0.0142303827163652
Megf9	1225.42951094835	-0.207000998623171		0.0142525580284018
Rpl6	11780.7977817634	-0.126067951002246		0.0142525580284018
Mapk1ip1l	578.28550242346	-0.288735666485564		0.0143263475125154
Rab33b	414.494605164625	0.316917610014134		0.014356675042287
Zdhhc20	364.819171543695	0.34998564616141		0.0143758055520476
Lman2	6166.83443997222	0.144910581420853		0.0143932925780385
Nolc1	2651.064865317	-0.208448844523349		0.0146235553796317
Tgfb2	765.290731960177	0.60388769464121		0.0146769949010693
Impa1	548.883881281705	0.300315025259893		0.0147399103825251
Klc3	72.0165872041494	0.727978741376065		0.0147399103825251
Phkg1	275.66099390423	-0.394245355813996		0.0150341597280899
Socs2	294.748933870181	0.378622827471653		0.0150502787898338
Smc2	3233.98681821337	0.185710227488238		0.0151120772613865
Serbp1	5314.50577286765	-0.172620597538547		0.0151873676381476
Btbd8	4815.25499696348	0.17881283440777		0.0151873676381476
Ak9	66.822722467225	-0.744138542443036		0.0152177497342289
Gcn1	3431.78820544955	-0.191338255706679		0.0152245551077828
Mcu	243.530293663468	0.411470163474768		0.0152456196659084
Dbt	278.379117368138	0.388956717329958		0.0152468329058304
Kcnn2	95.9329515492426	-0.643406188102832		0.0152548345727164
Plekhg3	1216.33445615898	0.258403548272206		0.0153683981208098
Ascl3	733.89432855926	0.271998262685902		0.0153683981208098
Nexmif	284.328121459575	-0.391608065615957		0.0153683981208098
Tp53	1042.23840089245	-0.214868559173462		0.0153939534527014
Utp14a	265.182753399201	-0.399953203051033		0.0154374017108106
Adora2b	149.350761534298	-0.529941789463168		0.0154755911692185
Prdx2	6802.18656007907	-0.143939075687825		0.0155190818397374
Rplp0	32811.687624711	-0.1395792157858		0.0156993940304132
Tmod3	871.079885464061	0.246459975124211		0.015810965834681
Adh4	649.927958556838	-0.305006854220573		0.0158581043331474
Serinc5	332.741165420708	-0.355257761821064		0.0159666023412629
Ift22	314.409628787529	0.365639844746366		0.0159666023412629
Mtarc1	281.274336149341	0.379383346082372		0.0159666023412629
C9h2orf88	59.4854084707554	-0.824228268123646		0.015974373239664
M6pr	2672.08709161466	0.172233276498311		0.0160228696908962
Mctp2	1156.15066125956	-0.282563201318582		0.0161180471977115
Slco4a1	305.057863603308	0.392148403223973		0.0162423424387066
Ftsj3	859.537383079581	-0.241635374499024		0.0164424148197197
KIAA0319l	2759.5736872677	-0.157797334206418		0.0164647643521912
Slf1	605.094657984585	0.267433151365001		0.0164647643521912
Asph	487.743499926042	-0.303176184936289		0.0166177315524828
AY172581.24	4093209.88477361	0.126369310268449		0.0166188758390763
Sdcbp2	79.9838508309165	0.692681011954985		0.016687755817953
Cyb5r3	1284.11755214905	-0.21891117109917		0.0167760979017409
Rnf215	401.355159842298	0.32224074678642		0.0167942785496049
Hltf	1513.85563028846	-0.208553933713214		0.0168716092465783
Rapgef1	1225.31841111275	-0.202439619407172		0.016998729389474
Dph3	638.052479800824	0.290205331278171		0.016998729389474
Atp1a1	9245.21481246787	-0.147143166539157		0.016998729389474
Resf1	1523.07376354727	0.196459105209949		0.0171448808071613
Ldb1	2744.46718759571	-0.184627920007136		0.0172314833073336
NA	869.026218215865	-0.232953086680107		0.0172681072187283
Neurl4	1410.61990784327	-0.210612631644951		0.0173033991669371
Dgki	206.35405956676	0.434558418191216		0.0173033991669371
Asap1	1889.60714780916	-0.205927906240727		0.0173033991669371
Tiprl	526.804584984993	0.299065790575345		0.0173213363714824
Bbs2	491.78443884286	0.321179674305303		0.0173213363714824
Prepl	2718.25434094147	0.168096147527161		0.0173982099498844
C2cd4a	194.472919483262	0.443408128256907		0.0175562443346711
Bmp3	321.616230469244	-0.394372437376961		0.0175846338785949
Stk32c	348.780040216257	0.405578282950779		0.0178442858408638
Kdelr3	181.895029402324	0.466545100028476		0.0179318317533212
Cpb2	149.5766936868	-0.495783564187842		0.0180014866031968
NA	1407.63596707073	0.20213445968689		0.0180506319758825
Mapk3	1594.74793166728	-0.203186683920202		0.0180844466314036
Gmcl1	944.763829023728	-0.22387115590009		0.0181901606704731
Kbtbd11	445.692602686814	-0.335652772023766		0.0183795089863092
Mrps6	145.189302986075	-0.503266464755251		0.0183903256686984
NA	1549.93488261615	0.20394800051883		0.0183928548933289
Tfam	1187.75462651227	0.207294840040363		0.0184809200883585
Usp35	231.058497954007	0.397268105348099		0.0184809200883585
Zfyve9	663.978249486593	-0.258700877454095		0.0184951199090508
Smap1	373.339267868066	0.347639520451739		0.0186133825622723
Tmed10	2176.98901542086	0.175784378334446		0.018674213083816
Hsp90ab1	45221.7268994309	-0.130608548821328		0.018674213083816
Rad21	5795.37492685114	0.144692953412254		0.0186859909925212
Usp7	2805.77199063239	-0.190238534218591		0.0186859909925212
Agpat5	986.389937014469	0.226126634674211		0.0190582740697593
NA	5726.32390149538	0.189736978685574		0.0190727871305555
Heatr1	686.188366408719	-0.258577876767598		0.0191619772301345
Hpgd	215.548587091514	-0.528725180281055		0.019224511761209
Lama5	397.447951299086	0.336958451002556		0.019348916441252
Maged2	1357.9227439576	0.201881192874769		0.0194417148510147
Clu	1319.33326303014	0.197276249193884		0.0194427046314754
Tada2a	407.685270308754	-0.323656977272131		0.0194528366859461
Ro60	1167.68602648534	0.213009279876172		0.0194619269109956
Zfp800	648.133900268376	0.268718259184973		0.0194619269109956
Edem2	1703.36001826843	0.180577613958523		0.0194619269109956
AA926063	442.933233919855	-0.319297329366274		0.0194747233648006
Kcna5	83.2192897596245	0.652433037119669		0.0202216858965212
Gclc	243.157362280563	-0.394709360205443		0.0206506611935822
Atp6v1h	1805.94291691089	0.176124329661183		0.0207619312105513
Wdr19	392.226264623548	0.324583249018109		0.0207634424263143
Kcnk1	361.0303556624	0.340950649990664		0.0207634424263143
Vwa7	72.4601967799162	0.704587116275652		0.0207705397771025
Fos	34.9017190139847	1.03763636553534		0.0208205898102639
Nudt5	518.161373176571	0.288266063636049		0.0208522248701433
Dscam	42.458126597877	-0.921462459587155		0.0208522248701433
Cd300lf	32.1400532859626	-1.05061656317559		0.0210363546935019
Med14	1262.40860453291	-0.213935375691606		0.0212641718091463
Mcm2	2317.00198146842	0.170230096854705		0.0212641718091463
Dusp16	213.587103559396	0.418247338262565		0.0213639837611684
Khdrbs3	1822.02914429126	-0.195099282212168		0.0213732475675372
Ywhah	2495.11671320318	-0.190910186021084		0.0214590707598625
Prmt7	647.306869567834	-0.266140893373847		0.0214976078565457
Elmo2	1652.89520087295	-0.182002666646926		0.0217247625683429
Pus7	370.130469147788	-0.332579169064086		0.0217314292884114
Dennd5b	432.48352838097	-0.344855090873722		0.0217329969052164
Lrrc4b	475.692148482176	0.306588963231931		0.021793493446481
Slc2a5	83.890672756029	0.664626930498118		0.0218271729255553
Ttpal	865.411043903731	0.232366242988714		0.0218921665792481
Tomm70-ps1	396.783977794996	-0.338379347510907		0.0218921665792481
Syvn1	1837.39345604074	-0.180559448803095		0.0219271854349714
Ascl1	55.4927759782341	0.809165978452865		0.0219624389939009
Rasgef1b	151.612980510488	0.530146835528962		0.0219841446040627
Cul4b	1927.51276700721	0.189343634602708		0.0219841446040627
Rin3	135.81323018006	-0.527229661863094		0.0219841446040627
Sgtb	341.119990807694	-0.337257033479748		0.0219841446040627
NA	223.208574789236	0.424206092857921		0.021984322443839
Klhl24	1008.24022350973	0.214194752515967		0.0221794540093165
Ppp6r1	2651.00804148109	-0.182550570418872		0.0222074082120707
Plppr3	798.760316559977	-0.261070133433585		0.0222767534541581
Reep2	405.370999848754	0.3115392507635		0.02228189432221
Atf3	99.1658761047	0.722117861587155		0.0223250947317889
Plekha5	1095.86672693622	-0.25806295617099		0.0223250947317889
Kcnk16	2654.85520037708	0.164887417877098		0.022342396367736
Kiaa1549	765.131771596866	-0.259024978917297		0.0224635404919563
Ppard	262.111571810809	0.413574088641188		0.0225083862948945
Rpl17	8472.65370332685	-0.157196927710599		0.0228092611729017
Cadps	715.780564915019	0.250884096126547		0.0229483422168431
Utp20	858.897177688225	-0.241618004527937		0.0230334527547033
Trim2	260.360886345649	0.36924899944482		0.0230583695253696
N4bp1	534.230332472534	-0.2780446564115		0.0230583695253696
Gm2a	259.11614427761	0.399125753792671		0.0230583695253696
Cnp	445.215812032662	0.329712801910991		0.0230806335765848
Kat2a	714.786881678307	-0.240198643112944		0.0231374975830007
Entpd3	3058.3269491776	-0.158658556732672		0.0232553798546202
Slc1a1	274.77392296475	0.372965155419826		0.0233206246180155
Ucp2	2327.58300829436	0.181855716090598		0.0234183038788535
NA	282.407032839737	-0.375487601445295		0.0234581459049911
NA	3521.77660192988	0.194687136928844		0.0234581459049911
Epas1	756.320307086004	0.318958125643189		0.0235800413106347
Eif4a1	11843.8067666723	-0.121339095618593		0.0235801651876863
Sh3bgrl3	352.830621984458	0.3404330905544		0.0237371754251792
Tas1r1	33.2692320731249	-1.04980123881639		0.0237733215855425
Gnb4	192.831511198463	0.444005498136639		0.0240493176459708
Arxes2	351.562281699563	-0.331283232823756		0.0242134371343289
NA	69.6696876253899	0.712104107418394		0.0242749539311711
NA	4496.77585005158	-0.141779096552576		0.0243786765811508
Stim2	926.297032315233	-0.220960465320381		0.0244414908875897
Tuba1a	21587.4348524269	0.128823780901992		0.0244825243300796
Sdf2	857.44045103322	0.230766686159037		0.0246473494091862
Lrrc56	110.313703434985	0.551537899809756		0.0248097106353121
Fzd6	571.243181273898	-0.264174254922178		0.0250218712057917
Scarna21	234.380462237186	-0.405647081321977		0.0250982645460149
Igsf9b	449.704160016978	0.35740251184166		0.0251228689265025
Pdhb	1044.2590112615	-0.248868662187419		0.0251955547353887
Cacna1g	201.523264871117	0.435240357333541		0.0251984226819351
Arhgef1	355.328437143974	-0.327952422008756		0.0252388117827185
Zdhhc2	1750.82035897922	0.18951961292527		0.0252954103192423
Flrt3	55.397969116224	-0.823118766949381		0.0254974860115191
Atp9b	1584.18103387183	-0.175736168927259		0.0255563797601999
RGD1359108	282.500473806504	-0.361655779669176		0.0256775273873771
Ralgds	859.889900463458	0.231046119465418		0.0258011425342329
Cdkn2c	839.14692968948	0.240372223635077		0.0258436026510813
Dsc2	565.700437989956	0.267768634128991		0.0260944710130075
Tfpi	214.826660905131	0.393413309981304		0.0262497429623915
Gnai2	3250.04940622215	0.157067748628875		0.0263607632212308
Gpatch4	153.779679454544	-0.478538216713709		0.0264580197939716
Rapgef6	959.145570126434	-0.222310235069947		0.0265279375704831
Mtmr7	1269.35138776083	0.201172931940415		0.0265756347114713
Hnrnpab	5672.06358933754	-0.166338318886939		0.0266012632049597
Hgh1	232.019703428376	-0.395297408232526		0.0267036615817982
Bdnf	71.1414235287737	-0.678271959383028		0.0267036615817982
Prim1	4325.97607187245	0.149579208144172		0.0268286189727729
Psap	10512.0363139996	0.152388518933375		0.0269143918367508
Diablo	517.423184484784	0.283685917030907		0.0269525020740185
Cenpa	403.337239969112	-0.297900796103348		0.0269525020740185
NA	400.138210510877	-0.324935593775651		0.0269525020740185
Crybg3	1897.88290631932	0.192554693232256		0.0270158473948831
Arhgef3	1681.23767394093	0.186096604805159		0.0271857247259926
Cd1d1	42.0528437508033	0.899266863782556		0.0271857247259926
Topors	990.357780748818	0.205268779471984		0.0272068245815813
Arf2	475.268364040815	0.301071717449131		0.0273888641962203
Chmp5	2144.94837224962	0.16653073592842		0.0273888641962203
Psmd11	1554.97390741384	-0.19029013696429		0.0274571837487681
Tbrg4	761.7864598444	-0.231153766148408		0.0274571837487681
NA	1150.72336200492	-0.22334503993235		0.0274586597584367
Eif3j	991.903885205456	-0.215730111030287		0.0277387760248723
Lhfpl2	71.2615599224476	-0.70222302286536		0.0278091583101447
Igf2	6087.19888780083	0.151265703050312		0.0278177869182198
Soat1	661.34713419966	0.252637103649012		0.0278338499673247
Isl1	3113.22158078467	0.150149527257345		0.0279607118794218
Dot1l	585.789760121813	-0.271116916109399		0.0284306128108594
Fam168b	1262.86692229453	-0.215060663399978		0.0285706581949197
Gnptg	776.9400673756	0.25519637370849		0.0285706581949197
Tmed2	9575.90651685045	0.128319127208218		0.0286579950875502
Hmx1	381.333994478359	0.319618145699224		0.0286579950875502
Ube2ql1	688.588012079102	-0.244490062288769		0.0286579950875502
Myl6	2855.510949092	0.173316343516354		0.0286579950875502
Ddah2	513.580101974499	0.26381084499494		0.0287504658938273
Mybl1	382.81655691958	0.297426533611382		0.0288933186190319
Ccdc88c	248.482864422449	-0.398493347463651		0.0290732980044918
Cilp2	33.4493653273943	-1.10546054225491		0.0291242081699285
Ehd1	1417.36914152581	-0.187113871922842		0.0291976174972524
Cd82	350.759516421655	0.347542884025052		0.0292282749250094
Cst3	2283.42414698145	0.169157718310151		0.0292282749250094
Mfap3l	127.241194406841	-0.50550475602053		0.0292282749250094
Pigw	269.433731778663	-0.375107705190808		0.0292282749250094
Pom121	850.535676964165	-0.223616875270306		0.0292316577842322
Klhdc10	5467.06291537728	-0.137516759201532		0.0292316577842322
Dad1	682.750766152171	0.272778495084908		0.0292687285120726
Kcnh6	1060.39125621061	0.221215307564463		0.0292746941492665
Tle1	241.520896386138	-0.399194533162799		0.0294194574570273
Abcg1	2710.90353086465	0.184993378918186		0.0295473856988864
Ppt2	374.253600073425	0.327691439118803		0.0298970005347438
Rnf112	1125.61990682189	0.219031222054135		0.0302001473437845
Fam114a1	291.324647606221	0.3383857079787		0.0302061491505067
Gadd45b	45.4325642563274	0.862306383481655		0.0302769519493555
Impact	1137.9651991462	0.197376110012826		0.0302799807811381
Pik3c2a	2343.33006317093	0.167591659918223		0.030322908073438
Slc22a17	423.013457793198	0.288543528174886		0.0303619022104008
Ints1	698.296106802786	-0.284435885257572		0.030393287856532
St8sia1	120.304682249143	0.54346418046048		0.0304498176048432
NA	320.464672614814	-0.374298098198129		0.0304498176048432
Sh2d3c	296.352255665299	0.352269321548503		0.0304498176048432
Tia1	250.558440001704	-0.367063478005665		0.030525781538549
Scaf4	254.530274999803	-0.389213287971737		0.0306598262465264
Marchf10	55.0856432922422	-0.851517783842043		0.0306786792462198
Git1	2021.39172081598	-0.17939000888317		0.0307877273711403
Yipf5	1642.66209101404	0.17632318106383		0.030809225650569
Dmrta1	122.948632754108	-0.503554623157571		0.0308636263684516
Zfpm1	565.425050582096	-0.27896452343629		0.0311318505057624
NA	156.354460262087	8.84273364881109		0.0311318505057624
Cd274	97.6537982414869	0.596558025281514		0.0311683362997216
Isg20	658.115914374941	0.240874582852697		0.0313176082000953
Mbp	1177.63447224272	-0.214389372742384		0.0313451091304713
Mgat4b	646.610514569429	0.246482682741455		0.0313936588335818
Camk2b	6599.09178946853	-0.134231570044984		0.0316303343328188
NA	124.765720270938	-0.507696599664771		0.0316775326308916
Ppp1r14c	210.943341864688	-0.400515950184005		0.0316853205725144
Klhdc3	1082.97453275996	-0.217669589803699		0.0316853205725144
Ppp1r14b	3202.38342391084	-0.14251712874272		0.0316853205725144
Rexo4	2325.90299271208	0.165363987542619		0.0316853205725144
Rps6ka1	1245.57262107714	-0.200596296337672		0.0316974876221371
Rdh10	187.322098336802	-0.413395712793945		0.0318369063619124
Plec	1385.96273454899	0.194272394238464		0.0319100258854952
NA	1026.31648781268	0.21677013369887		0.0319858815478398
Msrb2	275.216642165138	-0.358829055771368		0.0320576096354122
Fam171a2	418.112181144021	-0.306515778653955		0.0321228100014335
Rph3al	2631.36328548223	0.177023135433343		0.0322968118072494
Dph1	830.893777828389	-0.258351759529503		0.0324419471719853
Kcnh3	59.7590912879123	0.730013742848101		0.0324610193924939
Eef1a1	55291.6744712828	-0.110290403657702		0.0325997069198839
Capsl	164.313694860336	0.459293653559585		0.0325997069198839
Clec11a	171.255619614246	0.438739583338099		0.0326147707091399
Gpr146	325.50326428794	0.375133296397407		0.0327365124460775
Abca3	2027.86563952819	-0.200367483458675		0.0328430442353468
Nlgn1	172.187038139899	-0.425870697937479		0.033058626620891
Qars1	959.022183142586	-0.204902940789287		0.0331041848134878
Polr1b	336.929413772938	-0.328058336506522		0.0332691825537995
NA	199.01980784198	-0.422835987882954		0.0332867451548715
NA	103.294495467082	0.555208242216042		0.0332867451548715
Prkca	301.483071468582	-0.337962392626204		0.0333281226161657
Trim34	41.6483414101512	0.888441414084569		0.0333447663584033
Prtfdc1	735.699093060516	-0.242423734246959		0.0334213587567639
Ncor2	820.877271132713	-0.24032489112158		0.0334669032024918
Slc30a4	1101.90012981577	0.193330129274428		0.0335533008976923
Pde10a	771.135020265551	0.232457816441588		0.0335674457629182
Sik2	827.9476280032	-0.227157711786209		0.033824284509312
Alcam	329.468782869998	-0.317782307196496		0.0340861893702097
Mia3	4261.5644366684	0.152493264885792		0.0340861893702097
Amph	939.352504950125	0.2059289878854		0.0340861893702097
Fbxo42	464.052790993066	-0.283079440202445		0.0342448950645653
Parp14	68.5887373655422	0.723582418186214		0.0342448950645653
Rasd2	204.842196815296	0.53125240138218		0.0342894014258462
Maff	73.2908781199763	0.678289298426362		0.034370851260487
Xk	172.628717776122	0.454091635726198		0.0343973631361506
NA	182.104990600988	0.428648690727751		0.0343973631361506
Zbtb10	513.58088149883	0.26778106152169		0.0344322811891849
Taf3	7842.64493920015	-0.118854190057125		0.0345223239153047
Phtf2	503.768383059457	0.288866495119312		0.0345334516014108
Rps12	10321.4480642068	-0.112321247643288		0.0345344928114249
Uchl1	8749.67732842403	-0.151734422088722		0.0346658063805372
Aamp	1186.19619811957	0.1848334070915		0.0346658063805372
Hs6st2	114.670817512722	-0.561142707867676		0.0348338840872723
NA	512.115767653221	0.354000650651702		0.0349239425891108
Nf2	1728.75380834468	-0.166987667082358		0.0349390287830442
Zfp608	230.703145245687	-0.37219493260574		0.035059656211743
Gatad2a	1645.34948373423	-0.172272245114139		0.0352914195196238
Gcg	14058.2155800896	-0.155033573544439		0.035331351707295
Ffar2	89.7529221811488	0.609563178057747		0.0355017612413299
Kpna4	863.468898810147	-0.215459487384532		0.0355241023425681
Fermt2	567.510293309919	0.246388068590026		0.0355612102213798
Lrrc75b	730.762958615359	0.549557233189268		0.0355612102213798
Ptgr3	801.076273444455	-0.236402112813197		0.0356443642480187
Pank3	4188.43469369246	0.13741863229342		0.035665969979402
Spry2	79.8137680858328	-0.632197701510231		0.0356773412280424
Bcl2l14	67.331230476431	-0.701787240028379		0.0356872240074288
Vcl	1579.61574490832	-0.203680577102911		0.0359516811035382
Mctp1	83.3535555233572	-0.637415284495085		0.0359516811035382
Pdzk1ip1	4683.40736791361	0.133265383813486		0.0360729564960482
Nfasc	3974.02865236706	0.184463448071404		0.0365553463967907
Ank2	528.679629014874	-0.253758814414968		0.0365771075622448
Wls	3629.9764243097	-0.137342741701702		0.0365771075622448
Pygb	1071.6399897306	-0.212656858785634		0.0366185190588532
Smyd5	377.515830383716	-0.326691086154576		0.0367671310246785
Rspo4	481.978302277749	-0.274772164011395		0.0368319314444089
Zfp609	458.14333387317	-0.283937112594197		0.0368319314444089
NA	129.788233081029	-0.492819271746327		0.0368319314444089
Rpap1	240.623905319301	-0.428520051077217		0.0368445227603893
Arap2	652.959715908555	-0.238828956598641		0.0371555133789733
Coq2	815.24337656105	-0.216287110282208		0.0372096180591366
Suclg1	2238.95572707258	-0.155782790589652		0.03726056321321
Med19	572.23602949374	-0.243475272724936		0.0373674886930258
Epb41l4b	539.00628166039	-0.263215561419724		0.0376699340659175
Hadhb	2397.5655134808	-0.149329000606874		0.0376903516089984
Nuak2	57.7436481747678	0.719883162222897		0.0376913238199391
Cbln1	257.799166144578	0.378379790846295		0.0378454761952099
Gatm	339.276567891386	-0.34087422641108		0.0378454761952099
Atp5f1a	15512.4814728397	-0.106264361099446		0.0380328702682576
Pdhx	371.37795953799	-0.291902329838287		0.0381729409178832
Gcc2	1188.74782111018	0.219193455280115		0.03820539037527
Sfr1	2198.49128087426	0.156840649844459		0.0382070014831883
Gspt1	2866.88573920924	-0.174003481385479		0.0383016668377456
Pcmtd1	814.433601392603	0.223851977122638		0.0384238433118264
Gpr155	51.6351939870038	-0.775946971237083		0.0385030005860449
Mrps2	462.912090266495	-0.270745619685582		0.0385568267234261
Nedd9	438.302551678318	0.277587941283562		0.0385568267234261
Klhl11	595.842360602289	0.25224030012876		0.0386252353398832
Dnpep	1779.76573795745	0.16834949877113		0.0389321719985733
Sec61b	2572.50064599568	0.179369759253395		0.039272103956957
Psmc3	1346.31815061465	-0.217549333502002		0.0393849932347485
Crebbp	1425.73484715913	-0.203304746949113		0.0397123907326002
Slc39a10	666.965666425982	0.22692022751038		0.0397123907326002
Mfsd13a	1404.89860351583	0.179870842365615		0.0397123907326002
E2f3	344.695604643799	-0.305540200265766		0.0399797592779916
NA	4570.54602644076	0.179795200265017		0.040155137765515
Oxct1	2150.39790698137	0.15586920835523		0.0402810582463733
Ube2l6	226.644322189233	0.389559126259986		0.040451840811121
Septin10	264.881823563087	0.361524054305185		0.040451840811121
Armcx2	1871.56882046197	0.176366957737353		0.0407389676178638
Phf20	916.039023967771	-0.213109375914019		0.0408127690270202
Mical2	175.680105338693	-0.417402690026293		0.0409278035680607
Ctps1	1733.4345818869	-0.175329592737253		0.0412795870455605
Spcs1	1267.19900156482	0.1914095552787		0.0413644203100285
Tpcn1	1650.14188745563	-0.16453613304776		0.0415978925755932
Ncam2	80.0117246930565	-0.619083991787371		0.0416305512298555
Gga3	443.045780237404	-0.288072813661353		0.0417538099510255
Arih1	682.377248173058	-0.23455404096296		0.0418053590095125
NA	732.147686524068	0.257611981502833		0.0418053590095125
Myl12a	168.781587255667	0.422340860975455		0.0420148167282013
Herpud1	1626.29902515736	0.211326820029328		0.0420681722039897
Selenoo	682.986724146632	-0.220608215675803		0.0420729769973144
NA	312.020070278298	-0.325130195897348		0.0420977312058194
Ino80	406.723849239061	-0.299778529466806		0.0423123027019212
Raph1	189.620885036332	-0.409244772351966		0.0423585853814543
Anapc10	275.975893597738	0.353215720929861		0.0424444999642927
Map3k4	1008.37651694542	-0.222747864337826		0.0424451119515146
Ptprk	1870.30727107107	-0.164437852213859		0.0429790063690648
Arfip1	851.893635432517	0.202810781531865		0.0430865624674621
Tmem252	1899.51787507557	0.182478410047382		0.0431288350939288
Brsk2	680.309319887589	-0.235093699958019		0.0433546292902254
Polr1a	559.415411291504	-0.249177189658288		0.0433974570257389
Septin5	1195.85304955709	0.182872297223045		0.0434070979913194
C18h18orf32	2873.53861428772	0.158496693298303		0.043500268348482
NA	16361.1889604815	-0.110856227629375		0.0436105686470319
Pbld1	2638.08365583897	0.143925928069008		0.0436285127685434
Tiparp	306.508455978239	-0.325189274409552		0.0437084000573141
Fitm2	998.00368225327	-0.196863655482243		0.0437084000573141
NA	49.2226733344279	0.803647607845056		0.0437084000573141
Acadvl	937.025317261533	-0.200558855200982		0.0437091961695183
Sqstm1	6701.63376090647	0.114212408288861		0.0438581825269423
Idh3b	1311.24856341266	0.179589155785431		0.0442757859365583
Nedd4l	1077.65693309705	-0.199038652338605		0.0442757859365583
Sipa1l1	439.449940399476	0.317811234862434		0.0448816602791409
NA	321.19270380861	-0.315541976696732		0.0448816602791409
Mybl2	791.043652812773	-0.223640110519986		0.0449667124779228
S100a10	1452.10013187661	-0.201794618364587		0.0449667124779228
Siva1	531.713227130099	0.261958427786969		0.0453431078383818
Slc6a6	3031.30210470664	0.161630982847076		0.0454420371452233
Lsr	2386.01107706056	-0.157022752794128		0.0459897043023528
Aldh16a1	815.504182755964	0.228682688193395		0.0460436657286285
Rttn	473.282816183152	-0.264232908799652		0.0460670312917755
Gipc1	670.314133973689	-0.219357664342948		0.0461492559291573
Cnnm4	411.428056829294	0.293010023516108		0.0461492559291573
Reep5	2647.96007617992	0.158929174933747		0.0461983816668672
Matr3	7834.86846340768	0.117516376029168		0.0462072203558151
Mki67	6743.95841015889	-0.154770995311944		0.0462072203558151
Has3	207.592775998555	0.462881463250886		0.0462072203558151
Bpifa2f	52.4412555228003	0.726844763241205		0.046383428076195
Lyrm2	683.513996476906	-0.234991521266526		0.0464474568929367
NA	3702.08079495758	0.20120055133		0.0465692290455261
Svip	455.806845136624	0.270198672364604		0.046591374173949
Ptrh2	722.935593350221	-0.224675639855585		0.0466870609169361
Pithd1	364.971944211713	-0.287825811697577		0.0467888105075001
Rrm2	506.175102045576	-0.275755030124197		0.0469517786816125
Selenop	626.923217687732	-0.251099724698833		0.0469811668202196
Gpbp1	2106.70490294486	0.158661073753349		0.0470456137596119
Rps6ka3	1034.13885687975	-0.197847190992173		0.0471559930058243
Ppm1g	2107.57553580822	-0.224227714753215		0.0473694709930176
Sv2c	49.8324546980259	0.7911094195278		0.047561030852335
Pfdn4	315.840997227473	0.316122217031073		0.0475925173842161
Camk4	358.372072189023	0.321990373702813		0.0475969030827157
Gamt	67.3855439241571	0.668113602476492		0.0475969030827157
Map3k9	229.381444669497	-0.370005900893002		0.0478001411534607
Ubr5	4052.04400818772	-0.131190855278791		0.0478418698956429
Oat	1255.80061766795	0.184844092472691		0.0479298320451883
Ift70b	143.624520688334	0.445174319419094		0.0481082843748059
NA	297.732411512348	0.327507896546688		0.0481972132464229
Adgrg1	1934.7512184776	-0.165648675871366		0.0485724044400891
Mtdh	1028.31543415407	0.189433493982574		0.0486976833425036
Usp51	329.888823376499	0.313976195754466		0.0487931962435708
Pak2	1629.59896601059	-0.164453194018352		0.0488546688559876
Vamp2	572.401628891534	-0.249063793809385		0.0488546688559876
Itsn1	463.258351271853	-0.274548995035454		0.0489064218098448
Gata4	408.074537997265	-0.274398565136415		0.0489594507466057
Ankrd13a	1902.92695478104	0.159197434874332		0.0489599507147063
Eps8	902.068403292915	0.229192275252417		0.0490142162398189
Abhd17c	1131.01256570078	-0.185115421180069		0.0491429791421796
Rnf44	1119.360385749	-0.209408425591765		0.0491955581729682
Steep1	595.654545688787	0.230794725016518		0.04923043393304
Slit1	1543.74967970442	-0.184400615733105		0.0492358436914356
Clint1	1314.31627899827	-0.203189352313812		0.0493904112757296
Mrc2	155.039583578673	-0.47022335682704		0.0493904112757296
Mark2	1130.68673839325	-0.188334760920839		0.0493904112757296
Mcm6	2919.89346421671	0.133113575536733		0.049418485252196
Ina	1100.26749231072	-0.18702627787102		0.049418485252196
Tmx4	4246.06085280184	-0.13350501643399		0.0494588249324991
Numa1	2532.47395280158	-0.155826519539991		0.0495181294549766
Tdg	2005.63091816234	-0.165008839992858		0.0495204287780235
Irs2	3382.04640557423	-0.156289973468617		0.0495378986946982
Ak2	1715.35645763667	-0.167600350968386		0.0496239036320392
Clvs1	158.057515364787	-0.437055753265893		0.0496327906763845
Api5	3573.95080580168	0.127733067324915		0.0496693637555443
Lgmn	424.904011323556	0.26638811627771		0.0498558236150235
Gtf2i	3984.86095716395	-0.151890300480382		0.0499125967266494
