# Supplementary material for: Single-cell mRNA-regulation analysis reveals cell type-specific mechanisms of type 2 diabetes
Source: Nat Commun. 2025 Oct 27;16:9475. doi: 10.1038/s41467-025-65060-z (PMC12559761; doi:10.1038/s41467-025-65060-z)
Supplement: Supplementary file 8 — Supplementary Data 6 [file 41467_2025_65060_MOESM8_ESM.xlsx]

## Sheet: dGCNA_modules_alpha_cells
Supplementary Data 6. dGCNA modules for alpha cells.
Ribosome	Mitochondria	Glycolysis	Secretory granules
WDR83OS	SNAP25	ALDOA	SCG2
BEX2	ASAH1	TPI1	PAM
FKBP2	TM9SF2	PGK1	ATP1B1
RPS9	PSMA2	GAPDH	CHGB
H2AFJ	ANXA7	ENO1	CPE
RPS4X	SRI	LDHA	GPX3
RPS12	GHITM	PLOD2	PDK4
RPLP2	CALM2	PFKP	MUC13
RPL23A	CLIC1	KL	CLDN7
RPL12	LMCD1	MTFP1	RPN2
UBA52	CNIH1	S100A10	SURF4
RPL34	CSDE1	MIF-AS1	STK19
POLR2L	UNC50	NDRG1	RGS9
OST4	ATP6V1B2	SYNPO	TMED10
NDUFB3	DSTN	P4HA1	PRDX4
TMEM258	ATP5C1	SCD	SLC35B1
COX5B	TMED2	SEC61G	RHBDD2
TRMT112	NPTN	C4orf3	SEC24D
NDUFA2	PRDX3	EDARADD	CXCL16
ATPIF1	YWHAQ	ALDOC	NT5DC1
NDUFA3	SNX3	PDK1	MAGT1
UQCRQ	PPP1CB	CFC1	C1GALT1C1
UQCR11	PAIP2	ENO2	TMED9
SHFM1	MYL12B	TMEM45B	SAR1A
COX8A	ZNF706	ZNF395	PDGFRL
GABARAP	H3F3B	PFKL	HSP90B2P
USMG5	H3F3C	PDCD4	HSP90B1
NDUFA1	BTF3	ARRDC4	PDIA4
ATP5I	CNBP	BNIP3	P4HB
ROMO1	SRP9	STC2	CALR
RPS11	C11orf58	RSL24D1	ALG11
TCEB2	VDAC1	PAFAH1B1	PDIA6
SERF2	DDX24	TSC22D1	CTSL
COX6C	SARS	TBRG1	TMED3
ATP5G2	PSMD8		PLOD3
UBL5	VDAC2		MYDGF
COX17	POMP		EXT2
NDUFB4	LMBRD1		SLC39A11
RPL27	GNG10		SEZ6L
SNRPD2	EIF3H		FKBP11
SLIRP	RBM4		ATP6AP2
NDUFB1	HDAC2		SORBS2
ATP5L	TMBIM6		BTF3L4
COX7B	H2AFZ		PSMD5
ATP5E	TM9SF1		DGUOK
ATP5EP2	TMX2		IER3IP1
COX7C	EPCAM
RPL35A	SARAF
RPL24	ITM2B
RPL23	COMMD8
TPT1	VMP1
RPL41	RAP1B
TMA7	ITGB1
ATP5J2	TMX1
RPL13	HSPA8
RPL27A	YIF1A
RPL37A	CCT5
RPL31	PTGES3
RPS14	PSMA3
RPLP1	EIF4G2
RPS24	REEP5
RPS18	TMOD1
RPL26	RAB2A
RPL11	PSMB1
RPS13	YIPF6
RPS19	TMF1
RPS25	ANXA5
RPL30	RTN3
RPL37	AAMP
RPS15	ARF1
RPL36	MRFAP1
RPLP0	MAPRE1
RPL8	TAGLN2
EEF1A1	NDUFA9
RPL3	TCP1
RPS6	TMEM50A
RPL14	VPS29
FTH1	TMEM59
FTL	QPCT
RPS3	HM13
RPS23	TSPAN3
RPL5	C5orf15
RPL19	PDIA3
RPL38	PDIA3P1
PEBP1	RAN
GPX4	TMEM230
RPL18	ATIC
RPL13AP5	C1QBP
RPL13A	HADHB
GUK1	DLD
DRAP1	PPA1
FIS1	HBS1L
ATP6V1E1	GOT2
RPS7	RER1
C14orf2	NAE1
	TMEM179B
	TMEM208
	TM2D3
	ADSL
	SLC25A4
	HSPA9
	SLC25A3
	ERP44
	UQCRFS1
	MRPL13
	CD46
	CD164
	MAP1LC3B2
	MAP1LC3B
	GNS
	MGST3
	VAPA
	CLTA
	RAB7A
	AP2M1
	TMEM33
	SCOC
	PAPOLA
	MRPL36
	NDUFB9
	MMADHC
	MOB4
	YWHAH
	HSPB1
	CACYBP
	TMEM163
	SYT5
	BZW1
	TVP23B
	C14orf119

## Sheet: GO_terms_alpha_cells
Supplementary Data 6. GO-terms for alpha cell dGCNA modules.
go	pathway	Ngene	Rflag	nVar	xVar	Phyper	name
go_GO:CC	GO_CYTOSOLIC_RIBOSOME	7169	92	90	43	2.63523e-61	Ribosome
go_GO:BP	GO_COTRANSLATIONAL_PROTEIN_TARGETING_TO_MEMBRANE	7169	92	92	43	9.25372e-61	Ribosome
go_GO:BP	GO_ESTABLISHMENT_OF_PROTEIN_LOCALIZATION_TO_ENDOPLASMIC_RETICULUM	7169	92	104	43	8.46348e-58	Ribosome
go_GO:BP	GO_NUCLEAR_TRANSCRIBED_MRNA_CATABOLIC_PROCESS_NONSENSE_MEDIATED_DECAY	7169	92	107	43	3.95055e-57	Ribosome
go_GO:BP	GO_PROTEIN_LOCALIZATION_TO_ENDOPLASMIC_RETICULUM	7169	92	125	43	1.43193e-53	Ribosome
go_GO:MF	GO_STRUCTURAL_CONSTITUENT_OF_RIBOSOME	7169	92	144	44	3.01209e-52	Ribosome
go_GO:BP	GO_PROTEIN_TARGETING_TO_MEMBRANE	7169	92	145	44	4.29541e-52	Ribosome
go_GO:BP	GO_VIRAL_GENE_EXPRESSION	7169	92	158	44	3.35959e-50	Ribosome
go_GO:CC	GO_RIBOSOMAL_SUBUNIT	7169	92	166	44	3.98419e-49	Ribosome
go_GO:BP	GO_TRANSLATIONAL_INITIATION	7169	92	156	43	9.79592e-49	Ribosome
go_GO:BP	GO_NUCLEAR_TRANSCRIBED_MRNA_CATABOLIC_PROCESS	7169	92	180	43	9.94516e-46	Ribosome
go_GO:CC	GO_RIBOSOME	7169	92	200	44	3.66883e-45	Ribosome
go_GO:CC	GO_CYTOSOLIC_LARGE_RIBOSOMAL_SUBUNIT	7169	92	48	29	1.01244e-44	Ribosome
go_GO:BP	GO_ESTABLISHMENT_OF_PROTEIN_LOCALIZATION_TO_MEMBRANE	7169	92	233	45	1.54484e-43	Ribosome
go_GO:BP	GO_PROTEIN_TARGETING	7169	92	314	47	3.24511e-40	Ribosome
go_GO:MF	GO_STRUCTURAL_MOLECULE_ACTIVITY	7169	92	283	44	4.3903e-38	Ribosome
go_GO:BP	GO_RNA_CATABOLIC_PROCESS	7169	92	316	44	6.61004e-36	Ribosome
go_GO:BP	GO_ESTABLISHMENT_OF_PROTEIN_LOCALIZATION_TO_ORGANELLE	7169	92	396	46	4.47605e-34	Ribosome
go_GO:BP	GO_PROTEIN_LOCALIZATION_TO_MEMBRANE	7169	92	381	45	1.47368e-33	Ribosome
go_GO:CC	GO_LARGE_RIBOSOMAL_SUBUNIT	7169	92	103	29	1.8491e-32	Ribosome
go_GO:BP	GO_CELLULAR_NITROGEN_COMPOUND_CATABOLIC_PROCESS	7169	92	391	44	8.65777e-32	Ribosome
go_GO:BP	GO_PEPTIDE_BIOSYNTHETIC_PROCESS	7169	92	489	47	4.37122e-31	Ribosome
go_GO:BP	GO_ORGANIC_CYCLIC_COMPOUND_CATABOLIC_PROCESS	7169	92	406	44	4.50273e-31	Ribosome
go_GO:BP	GO_PEPTIDE_METABOLIC_PROCESS	7169	92	564	49	1.53908e-30	Ribosome
go_GO:BP	GO_AMIDE_BIOSYNTHETIC_PROCESS	7169	92	568	47	4.09007e-28	Ribosome
go_GO:CC	GO_RIBONUCLEOPROTEIN_COMPLEX	7169	92	537	46	4.40228e-28	Ribosome
go_GO:BP	GO_ORGANONITROGEN_COMPOUND_BIOSYNTHETIC_PROCESS	7169	92	996	57	7.65376e-27	Ribosome
go_GO:BP	GO_PROTEIN_LOCALIZATION_TO_ORGANELLE	7169	92	617	47	1.68857e-26	Ribosome
go_GO:BP	GO_CELLULAR_AMIDE_METABOLIC_PROCESS	7169	92	705	49	5.39668e-26	Ribosome
go_GO:BP	GO_SYMBIOTIC_PROCESS	7169	92	622	46	2.80453e-25	Ribosome
go_GO:BP	GO_MRNA_METABOLIC_PROCESS	7169	92	642	45	1.18106e-23	Ribosome
go_GO:BP	GO_INTRACELLULAR_PROTEIN_TRANSPORT	7169	92	780	47	4.98347e-22	Ribosome
go_GO:BP	GO_INTRACELLULAR_TRANSPORT	7169	92	1146	54	7.08992e-21	Ribosome
go_GO:BP	GO_CELLULAR_MACROMOLECULE_CATABOLIC_PROCESS	7169	92	787	45	5.40689e-20	Ribosome
go_GO:BP	GO_MACROMOLECULE_CATABOLIC_PROCESS	7169	92	890	47	1.36797e-19	Ribosome
go_GO:CC	GO_CYTOSOLIC_SMALL_RIBOSOMAL_SUBUNIT	7169	92	40	15	3.99578e-19	Ribosome
go_GO:BP	GO_CYTOPLASMIC_TRANSLATION	7169	92	87	18	1.49322e-17	Ribosome
go_GO:MF	GO_RRNA_BINDING	7169	92	50	15	2.01967e-17	Ribosome
go_GO:CC	GO_SMALL_RIBOSOMAL_SUBUNIT	7169	92	66	16	7.12361e-17	Ribosome
go_GO:CC	GO_CELL_SUBSTRATE_JUNCTION	7169	92	247	25	2.29206e-16	Ribosome
go_GO:BP	GO_OXIDATIVE_PHOSPHORYLATION	7169	92	115	18	2.79103e-15	Ribosome
go_GO:BP	GO_CELLULAR_MACROMOLECULE_LOCALIZATION	7169	92	1186	48	2.90349e-15	Ribosome
go_GO:MF	GO_RNA_BINDING	7169	92	1164	46	4.28924e-14	Ribosome
go_GO:CC	GO_POLYSOMAL_RIBOSOME	7169	92	31	11	5.78051e-14	Ribosome
go_GO:CC	GO_POLYSOME	7169	92	58	13	2.10989e-13	Ribosome
go_GO:CC	GO_INNER_MITOCHONDRIAL_MEMBRANE_PROTEIN_COMPLEX	7169	92	116	16	8.72351e-13	Ribosome
go_GO:BP	GO_ATP_METABOLIC_PROCESS	7169	92	217	20	2.12501e-12	Ribosome
go_GO:BP	GO_RIBOSOME_BIOGENESIS	7169	92	229	20	5.81675e-12	Ribosome
go_GO:CC	GO_ANCHORING_JUNCTION	7169	92	390	25	8.7279e-12	Ribosome
go_GO:BP	GO_ATP_SYNTHESIS_COUPLED_ELECTRON_TRANSPORT	7169	92	78	13	1.1987e-11	Ribosome
go_GO:BP	GO_RIBOSOME_ASSEMBLY	7169	92	50	11	2.09114e-11	Ribosome
go_GO:BP	GO_RESPIRATORY_ELECTRON_TRANSPORT_CHAIN	7169	92	90	13	7.88981e-11	Ribosome
go_GO:BP	GO_RIBONUCLEOPROTEIN_COMPLEX_BIOGENESIS	7169	92	334	22	1.19184e-10	Ribosome
go_GO:BP	GO_RIBOSOMAL_LARGE_SUBUNIT_BIOGENESIS	7169	92	60	11	1.72812e-10	Ribosome
go_GO:CC	GO_ORGANELLE_INNER_MEMBRANE	7169	92	388	23	3.44562e-10	Ribosome
go_GO:MF	GO_PROTON_TRANSMEMBRANE_TRANSPORTER_ACTIVITY	7169	92	69	11	8.37084e-10	Ribosome
go_GO:BP	GO_PROTON_TRANSMEMBRANE_TRANSPORT	7169	92	91	12	1.32064e-09	Ribosome
go_GO:CC	GO_MITOCHONDRIAL_ENVELOPE	7169	92	544	26	2.07396e-09	Ribosome
go_GO:CC	GO_MITOCHONDRIAL_PROTEIN_COMPLEX	7169	92	231	17	3.97184e-09	Ribosome
go_GO:CC	GO_RESPIRASOME	7169	92	80	11	4.28626e-09	Ribosome
go_GO:BP	GO_ELECTRON_TRANSPORT_CHAIN	7169	92	125	13	5.11268e-09	Ribosome
go_GO:BP	GO_GENERATION_OF_PRECURSOR_METABOLITES_AND_ENERGY	7169	92	336	20	5.67979e-09	Ribosome
go_GO:CC	GO_RESPIRATORY_CHAIN_COMPLEX	7169	92	66	10	8.61563e-09	Ribosome
go_GO:BP	GO_CELLULAR_RESPIRATION	7169	92	141	13	2.23499e-08	Ribosome
go_GO:BP	GO_RRNA_METABOLIC_PROCESS	7169	92	171	14	2.83233e-08	Ribosome
go_GO:BP	GO_RIBONUCLEOPROTEIN_COMPLEX_SUBUNIT_ORGANIZATION	7169	92	157	13	8.12402e-08	Ribosome
go_GO:CC	GO_NEURON_TO_NEURON_SYNAPSE	7169	92	138	12	1.5603e-07	Ribosome
go_GO:MF	GO_MONOVALENT_INORGANIC_CATION_TRANSMEMBRANE_TRANSPORTER_ACTIVITY	7169	92	115	11	2.01753e-07	Ribosome
go_GO:BP	GO_ENERGY_DERIVATION_BY_OXIDATION_OF_ORGANIC_COMPOUNDS	7169	92	184	13	5.21002e-07	Ribosome
go_GO:CC	GO_ENVELOPE	7169	92	804	27	1.55529e-06	Ribosome
go_GO:CC	GO_NUCLEOLUS	7169	92	572	22	2.10766e-06	Ribosome
go_GO:BP	GO_CELLULAR_PROTEIN_CONTAINING_COMPLEX_ASSEMBLY	7169	92	641	23	3.84958e-06	Ribosome
go_GO:BP	GO_NCRNA_PROCESSING	7169	92	262	14	5.24499e-06	Ribosome
go_GO:CC	GO_MEMBRANE_PROTEIN_COMPLEX	7169	92	563	21	6.1621e-06	Ribosome
go_GO:BP	GO_MITOCHONDRION_ORGANIZATION	7169	92	388	17	6.87468e-06	Ribosome
go_GO:CC	GO_MITOCHONDRION	7169	92	1035	30	7.3334e-06	Ribosome
go_GO:BP	GO_MONOVALENT_INORGANIC_CATION_TRANSPORT	7169	92	201	12	8.60811e-06	Ribosome
go_GO:CC	GO_POSTSYNAPSE	7169	92	238	13	9.29561e-06	Ribosome
go_GO:CC	GO_SYNAPSE	7169	92	542	20	1.26409e-05	Ribosome
go_GO:MF	GO_CATION_TRANSMEMBRANE_TRANSPORTER_ACTIVITY	7169	92	193	11	3.24345e-05	Ribosome
go_GO:BP	GO_NCRNA_METABOLIC_PROCESS	7169	92	314	14	4.0792e-05	Ribosome
go_GO:MF	GO_OXIDOREDUCTASE_ACTIVITY	7169	92	358	15	4.33433e-05	Ribosome
go_GO:BP	GO_CATION_TRANSPORT	7169	92	422	15	0.000273982	Ribosome
go_GO:BP	GO_INORGANIC_ION_TRANSMEMBRANE_TRANSPORT	7169	92	296	12	0.000368089	Ribosome
go_GO:BP	GO_PROTEIN_CONTAINING_COMPLEX_SUBUNIT_ORGANIZATION	7169	92	1096	27	0.00041932	Ribosome
go_GO:CC	GO_SECRETORY_VESICLE	7169	125	461	24	1.00353e-06	Mitochondria
go_GO:CC	GO_WHOLE_MEMBRANE	7169	125	888	35	1.78455e-06	Mitochondria
go_GO:CC	GO_SECRETORY_GRANULE	7169	125	381	20	8.09161e-06	Mitochondria
go_GO:CC	GO_VACUOLAR_MEMBRANE	7169	125	267	16	1.41374e-05	Mitochondria
go_GO:CC	GO_VACUOLE	7169	125	438	21	1.88479e-05	Mitochondria
go_GO:CC	GO_CELL_SURFACE	7169	125	181	12	6.83084e-05	Mitochondria
go_GO:MF	GO_PROTEIN_HETERODIMERIZATION_ACTIVITY	7169	125	129	10	7.72096e-05	Mitochondria
go_GO:CC	GO_SECRETORY_GRANULE_MEMBRANE	7169	125	136	10	0.000120428	Mitochondria
go_GO:BP	GO_NAD_METABOLIC_PROCESS	7169	31	29	10	8.59895e-18	Glycolysis
go_GO:BP	GO_PYRUVATE_METABOLIC_PROCESS	7169	31	96	11	9.38611e-14	Glycolysis
go_GO:BP	GO_NUCLEOTIDE_PHOSPHORYLATION	7169	31	88	10	1.65396e-12	Glycolysis
go_GO:BP	GO_NUCLEOSIDE_DIPHOSPHATE_METABOLIC_PROCESS	7169	31	97	10	4.49806e-12	Glycolysis
go_GO:BP	GO_GLUCOSE_METABOLIC_PROCESS	7169	31	116	10	2.77174e-11	Glycolysis
go_GO:BP	GO_CARBOHYDRATE_CATABOLIC_PROCESS	7169	31	119	10	3.58603e-11	Glycolysis
go_GO:BP	GO_RIBOSE_PHOSPHATE_METABOLIC_PROCESS	7169	31	240	12	1.2108e-10	Glycolysis
go_GO:BP	GO_PURINE_CONTAINING_COMPOUND_METABOLIC_PROCESS	7169	31	245	12	1.5402e-10	Glycolysis
go_GO:BP	GO_MONOSACCHARIDE_METABOLIC_PROCESS	7169	31	152	10	4.1328e-10	Glycolysis
go_GO:BP	GO_OXIDATION_REDUCTION_PROCESS	7169	31	510	15	5.1308e-10	Glycolysis
go_GO:BP	GO_MONOCARBOXYLIC_ACID_METABOLIC_PROCESS	7169	31	296	12	1.37355e-09	Glycolysis
go_GO:BP	GO_CARBOHYDRATE_METABOLIC_PROCESS	7169	31	310	12	2.33207e-09	Glycolysis
go_GO:BP	GO_NUCLEOBASE_CONTAINING_SMALL_MOLECULE_METABOLIC_PROCESS	7169	31	334	12	5.45328e-09	Glycolysis
go_GO:BP	GO_GENERATION_OF_PRECURSOR_METABOLITES_AND_ENERGY	7169	31	336	12	5.83555e-09	Glycolysis
go_GO:BP	GO_ATP_METABOLIC_PROCESS	7169	31	217	10	1.33525e-08	Glycolysis
go_GO:BP	GO_ORGANOPHOSPHATE_METABOLIC_PROCESS	7169	31	522	13	8.5012e-08	Glycolysis
go_GO:BP	GO_ORGANIC_ACID_METABOLIC_PROCESS	7169	31	547	13	1.47767e-07	Glycolysis
go_GO:BP	GO_CARBOHYDRATE_DERIVATIVE_METABOLIC_PROCESS	7169	31	549	12	1.31824e-06	Glycolysis
go_GO:MF	GO_IDENTICAL_PROTEIN_BINDING	7169	31	854	12	0.000122825	Glycolysis
go_GO:CC	GO_ENDOPLASMIC_RETICULUM	7169	44	714	20	1.24652e-09	Secretory granules
go_GO:CC	GO_NUCLEAR_OUTER_MEMBRANE_ENDOPLASMIC_RETICULUM_MEMBRANE_NETWORK	7169	44	621	18	7.12399e-09	Secretory granules
go_GO:CC	GO_GOLGI_APPARATUS	7169	44	804	18	3.95397e-07	Secretory granules
go_GO:CC	GO_GOLGI_MEMBRANE	7169	44	424	11	3.52598e-05	Secretory granules
go_GO:CC	GO_SECRETORY_VESICLE	7169	44	461	11	7.59726e-05	Secretory granules
go_GO:CC	GO_SECRETORY_GRANULE	7169	44	381	10	7.79138e-05	Secretory granules
go_GO:CC	GO_VESICLE_MEMBRANE	7169	44	387	10	8.88459e-05	Secretory granules
go_GO:CC	GO_MEMBRANE_PROTEIN_COMPLEX	7169	44	563	11	0.000445033	Secretory granules
go_GO:BP	GO_CARBOHYDRATE_DERIVATIVE_METABOLIC_PROCESS	7169	44	549	10	0.00146516	Secretory granules

## Sheet: alpha_cell_DEGs
Supplementary Data 6. Differentially expressed genes in alpha cells.
Gene	fold_change	adjusted_p
P4HA1	-1.36	0.003
BNIP3	-1.05	0.00311
CTXN2	-1.76	0.00318
MAST1	3.49	0.0042
LTBP4	1.07	0.0104
CACNG4	-1.21	0.0114
C5orf38	-1.06	0.0114
AK4	-3.67	0.0141
SLC2A1	-1.94	0.0169
DPEP1	1.73	0.0243
URB1	1.03	0.0243
MTRNR2L1	-3.46	0.0243
NDRG1	-1.34	0.0255
BEND5	-1.04	0.0424
FABP5	-1.07	0.0443
SLC6A17	1.29	0.0471
