# Supplementary material for: Single-cell mRNA-regulation analysis reveals cell type-specific mechanisms of type 2 diabetes
Source: Nat Commun. 2025 Oct 27;16:9475. doi: 10.1038/s41467-025-65060-z (PMC12559761; doi:10.1038/s41467-025-65060-z)
Supplement: Supplementary file 11 — Source Data [file 41467_2025_65060_MOESM11_ESM.xlsx]

## Sheet: Fig 3D (log Ins1 mRNA)
Figure 3D
NC	Tmem176a/b	Dbi	Cebpg	Dstn	Gabarap	Spire1	Atraid
0	0.438488	0.052745	0.14224	0.170858	0.124303	0.149372	0.129115
0	0.480632	0.077262	0.133588	0.109853	0.159674	0.007587	0.207113
0	0.22581	-0.084717	0.12657	-0.249275	0.216267	0.101659	-0.067105
0	-0.085065	0.0346	0.135082	0.053976	0.189366	0.245868	0.054224
0	0.107895	0.005869	0.145577	0.14699	0.136837	0.060283	0.107157
0	0.06259	-0.069959	0.086858	0.156322	0.100563	-0.022651	0.134809

## Sheet: Figure 3E (log Ins2 mRNA)
Figure 3E
NC	Tmem176a/b	Dbi	Cebpg	Dstn	Gabarap	Spire1	Atraid
0	0.225693	0.095256	0.168575	0.184591	0.273968	0.110362	0.172082
0	0.10784	0.102341	0.19689	0.060639	0.309188	0.082667	0.334842
0	-0.257761	-0.144233	0.065355	-0.65406		0.193596	-0.026676
0	-0.179575	0.135084	0.168575	0.12122	0.383645	-0.037217	0.152897
0	0.12281	0.109781	0.19689	0.168231	0.330965	-0.061751	0.170216
0	0.075247	-0.037313	0.065355	0.335283	0.266093	-0.038872	0.249127

## Sheet: Figure 3F (GSIS)
Figure 3F
	NC					Tmem176a/b DKD
2.8 mM Glucose	1	1	1	1	1	1.45484	0.589612	0.990969	0.752896	0.776988
16.7 mM Glucose	3.96337	2.31023	3.28448	2.04746	1.96993	5.64934	1.169	4.73636	2.08792	1
16.7 mM Glucose + IBMX	6.88796	5.84005	8.84235	4.72745	8.96169	8.5988	9.27842	8.84235	8.53739	8.96169
	NC						Dbi KD
2.8 mM Glucose	1	1	1	1	1	1	0.697675	0.958591	0.843099	0.850071	0.904193	0.921725
16.7 mM Glucose	1.56426	1.21221	1.30043	1.92827	2.49254	8.58437	2.60838	1.67995	1.19839	1.80217	1.79898	4.90803
16.7 mM Glucose + IBMX	4.34311	4.21613	15.2049	6.42585	5.41604	6.63954	8.55507	11.0399	15.5169	5.24336	5.65527	10.488
	NC							Cebpg KD
2.8 mM Glucose	1	1	1	1	1	1	1	1.63343	1.43159	1.49577	1.00938	1.51767	1.67473	1.61759
16.7 mM Glucose	2.56368	2.23886	4.50977	3.50122	4.24225	3.06925	2.30266	6.03409	4.80344	5.87557	5.13714	10.0823	10.047	3.17373
16.7 mM Glucose + IBMX	4.69586	4.62603	9.6161	18.9253	15.2378	5.58963	2.31618	17.8542	11.7097	10.4492	37.5935	22.933	16.4633	3.36104
	NC						Dstn KD
2.8 mM Glucose	1.373	1.167	0.459333	0.988333	1.06533	0.946	0.695333	0.882667	0.562667	0.892667	0.935667	1.138
16.7 mM Glucose	4.682	3.06533	1.23333	2.815	2.64667	2.84067	2.08633	3.031	3.77633	2.57867	2.987	3.12533
16.7 mM Glucose + IBMX	6.43033	7.71933	4.675	4.89433	8.74633	5.742	3.99933	6.54567	6.44033	4.50267	4.982	5.72767
	NC						Gabarap KD
2.8 mM Glucose	0.967304	1.05668	0.777161	1.18119	1.12487	0.892793	1.25213	1.57718	1.35019	0.917179	0.985077	0.887841
16.7 mM Glucose	5.20184	5.46579	5.96755	4.68772	4.72332	4.11911	18.7696	15.7532	11.7799	9.03306	10.6703	9.00742
16.7 mM Glucose + IBMX	34.7305	22.5891	17.6614	17.874	24.5973	21.1524	109.35	106.834	62.2507	70.1394	48.146	26.756
	NC						Spire1 KD
2.8 mM Glucose	1.19104	0.825094	0.86481	1.13339	0.831298	1.15437	1.21748	0.85341	0.84294	1.19019	1.09489	0.836685
16.7 mM Glucose	5.51261	3.80121	4.18549	5.91122	5.23474		35.9446	25.4898	19.4494	5.27008	13.4526	4.23148
16.7 mM Glucose + IBMX	17.8527	34.0732	11.8789	24.2645	12.7886	10.0227	29.6731	18.1604	12.7228	49.0433	52.2427	31.8585
	NC							Atraid KD
2.8 mM Glucose	1.35236	0.867747	0.779896	0.761718	1.23828	1.17372	0.739416	2.64938	1.05179	2.60626	0.934541	1.1301	1.63744	1.19731
16.7 mM Glucose	3,09267967*	1.60172	1.5861	1.52327	2.32619	1.74465	1.49689	4.95009	2.69069	4.13075	2.86067	2.27398	3.15292	2.18924
16.7 mM Glucose + IBMX	5.10348	4.10939	3.26704	4.36702	3.71621	3.72362	3.08512	19.0724	13.7585	11.3204	6.67819	6.48996	16.9201	11.9848

## Sheet: Figure 4B (Coloc KIAA1324)
Figure 4B
non-T2D	T2D
-0.00428571	0.0911429
-0.0291429	0.144286
0.00285714	0.105286
0,179571429*	0.0947143
0.054
-0.0278571

## Sheet: Figure 4D (Phalloidin donors)
Figure 4D
non-T2D	T2D
11.8595	21.9418
9.10325	16.224
20.888	30.2244
9.22643	44.2955
17.826	32.38
7.13
8.56
9.7

## Sheet: Figure 4F (RPS3 donors)
Figure 4F
non-T2D	T2D
20.2392	36.0942
34.8067	33.7369
27.7482	37.7548
27.6761	33.9525
	41.0539
	39.4123

## Sheet: Fig 5B (b cell mass Cebpg KO)
Figure 5B
WT	Cebpg KO
0.00026201	0.00075666
0.00068043	0.00014647
0.00250611	0.0051991
0.0115382	0.00436605
0.00794735	0.00454283
0.00065981	0.00019531
0.00704989	0.0011331
0.0104087	0.00019679
0.0043768	0.00685984
0.00101295	0.00391871
0.00246679	0.00582668
0.00471644	0.00061874
0.00418762	0.00054985
0.00496888	0.00028276
0.00657604	0.0118465
0.00766846	0.0050388
9.1615e-05	0.00786313
0.00736045	0.00608445
0.00032252
0.00016318
0.00203578
0.0203935
0.00510771
0.00068943
0.00542707
0.00746253
0.00721099
0.00269986
0.00910731
0.014331
0.00691853
0.0102804
0.00290196
0.00218939
0.00135946
0.0115622
0.00447371
0.00271058
0.00344266
0.0241174
0.0110271
0.00365868
0.00837998
0.0076812
0.00529876
0.00138677
0.00789518
0.0202461
0.00622116
0.0117012
0.00752086
0.00092296
0.00496777
0.00752086

## Sheet: Fig5C (islet size Cebpg KO)
Figure 5C
WT	Cebpg KO
720.996	1875.4
5895.87	473.478
3475.01	4912.75
9554.17	3632.67
6929.88	7390.79
2592.56	1422.67
11341.8	1480.35
11813.8	292.436
8922.9	8062.66
2682.35	4391.26
3180.55	6221.13
5330.25	4571.4
9975.12	882.746
11834.7	1080.63
13475.3	4828.9
8979.33	4823.46
1025.69	8123.92
7759.13	6776.74
982.573
598.023
3120.56
12193.1
5789.64
1963.13
4735.29
9871.08
5798.72
5245.88
6695.81
7391.56
14026
11623.8
7874.78
2438.31
1970.4
8008.81
4499.88
2785.88
3211.39
12170.3
8224.91
3064.37
5739.49
5967.49
4427.25
5311.43
6846.92
9451.18
12939.9
11274.5
4969.14
1178.64
4372.96
10643.5

## Sheet: Fig5E (nuc ATF6 Cebpg KO)
Figure 5E
WT	Cebpg KO
58.6265	22.7396
64.2424	55.7851
51.6262	7.05967
60.3622	41.2759
67.3083	42.2458
70.327	63.7426

## Sheet: Fig5F (Rel fluor Cebpg KD)
Figure 5F
	NC						Cebpg KD
NTC	1.15371	1.1716	1.13085	0.735814	0.808015		1.63937	1.5905	1.58574	1.03016	1.16431	1.37885
Thapsigargin	2.00036	1.91264	1.81456	1.88874	1.77499		2.05066	2.15789	1.93901	1.98788	1.99699

[truncated: 47 more sheets: Fig5G Raw GRP78 BiP WB, Fig5H (BiP WB quant), Fig5I (Thaps Cebpg KD), Fig 5J (Thaps Cebpg KD), Fig5K (CEBPG KD h islets), Fig5L (GSIS Cebpg KD), Fig6B (beta cells mass TmemDKO), Fig6C (islet size TmemDKO), Fig6D (AIR TmemDKO), Fig6E (iAUC TMEMDKO), Fig6G (Phall TMEMDKO), Fig6I (Phall Tmem DKD), Fig6J (Cdc42 mRNA Tmem DKD), Fig6K (GSIS a-KIC TmemDKD), Fig6L (mRNA exocyt Tmem DKD), Fig6M (mRNA TFs TMEM DKD), FigS6B (IHC quant), FigS7A (KD eff siRNA pairs), FigS7B (siRNA pairs), FigS8B (Cebpg pairs UPR mRNA ) …]
